# Supplementary material for: Bis{4-[(E)-2-(1H-indol-3-yl)ethen­yl]-1-methyl­pyridinium} 4-chloro­benzene­sulfonate nitrate
Source: Acta Crystallogr Sect E Struct Rep Online. 2013 Nov 9;69(Pt 12):o1753–4. doi: 10.1107/S1600536813030080 (PMC3885032; doi:10.1107/S1600536813030080)
Supplement: Supplementary file 1 [file e-69-o1753-sup1.cif]

##############################################################################
#                                                                            #
# This CIF contains the data in a paper accepted for publication in          #
# Acta Crystallographica Section E. It conforms to the requirements of       #
# Notes for Authors for Acta Crystallographica Section E, and has been       #
# peer reviewed under the auspices of the IUCr Commission on Journals.       #
#                                                                            #
# Full details of the Crystallographic Information File format               #
# are given in the paper "The Crystallographic Information File (CIF):       #
# a New Standard Archive File for Crystallography" by S. R. Hall, F. H.      #
# Allen and I. D. Brown [Acta Cryst. (1991), A47, 655-685].                  #
#                                                                            #
# The current version of the core CIF dictionary is obtainable from          #
# ftp://ftp.iucr.org/pub/cif_core.dic.                                       #
#                                                                            #
# Software is freely available for graphical display of the structure(s)     #
# in this CIF. For information consult the CIF software page                 #
# http://www.iucr.org/resources/cif/software.                                #
#                                                                            #
# This file may be used for bona fide research purposes within the           #
# scientific community so long as proper attribution is given to the journal # 
# article from which it was obtained.                                        #
#                                                                            #
##############################################################################
data_global
_audit_creation_method     'form.cif (version 2.0)'
_journal_data_validation_number     ?
_journal_date_recd_electronic     2013-11-02
_journal_date_accepted     2013-11-02
_journal_name_full     'Acta Crystallographica, Section E'
_journal_year     2013
_journal_volume     69
_journal_issue     12
_journal_page_first     o1753
_journal_page_last     o1754
_journal_paper_category     QO
_journal_paper_doi     10.1107/S1600536813030080
_journal_coeditor_code     HB7156
_publ_contact_author_name     'Prof. Fun Hoong-Kun'
_publ_contact_author_address
;
      X-ray Crystallography Unit
      School of Physics
      Universiti Sains Malaysia
      11800 USM, Penang
      MALAYSIA
;
_publ_contact_author_email     'hkfun@usm.my'
_publ_contact_author_fax     '6 04 6579150'
_publ_contact_author_phone     '6 04 6533652'
_publ_section_title
;
Bis{4-[(<i>E</i>)-2-(1<i>H</i>-indol-3-yl)ethenyl]-1-methylpyridinium}
4-chlorobenzenesulfonate nitrate
;
loop_
    _publ_author_name
    _publ_author_footnote
    _publ_author_address
    'Hoong-Kun Fun'
;
      Thomson Reuters ResearcherID: A-3561-2009.
;
;     X-ray Crystallography Unit
      School of Physics
      Universiti Sains Malaysia
      11800 USM, Penang
      Malaysia
;
    'Ching Kheng Quah' ?
;     X-ray Crystallography Unit
      School of Physics
      Universiti Sains Malaysia
      11800 USM, Penang
      Malaysia
;
    'Nawong Boonnak' ?
;     Faculty of Traditional Thai Medicine
      Prince of Songkla University
      Hat-Yai, Songkhla 90112
      Thailand
;
    'Suchada Chantrapromma'
;
      Additional correspondence author, e-mail: suchada.c@psu.ac.th.
      Thomson Reuters ResearcherID: A-5085-2009.
;
;     Department of Chemistry
      Faculty of Science
      Prince of Songkla University
      Hat-Yai, Songkhla 90112
      Thailand
;
data_I
_audit_creation_method     SHELXL-97
_database_code_depnum_ccdc_archive     'CCDC 969918'
_chemical_name_systematic
;
Bis{4-[(<i>E</i>)-2-(1<i>H</i>-indol-3-yl)ethenyl]-1-methylpyridinium}
4-chlorobenzenesulfonate nitrate
;
_chemical_name_common
;
;
_chemical_formula_moiety     '2(C16 H15 N2 +), C6 H4 Cl O3 S -, N O3 -'
_chemical_formula_sum     'C38 H34 Cl N5 O6 S'
_chemical_formula_iupac     '2C16 H15 N2 +, C6 H4 Cl O3 S -, N O3 -'
_chemical_formula_weight     724.21
_chemical_melting_point     ?
_symmetry_cell_setting     triclinic
_symmetry_space_group_name_H-M     'P -1'
_symmetry_space_group_name_Hall     '-P 1'
loop_
    _symmetry_equiv_pos_as_xyz
    'x, y, z'
    '-x, -y, -z'
_cell_length_a     8.7540(7)
_cell_length_b     13.6648(10)
_cell_length_c     15.3465(11)
_cell_angle_alpha     97.2060(10)
_cell_angle_beta     91.186(2)
_cell_angle_gamma     99.9240(10)
_cell_volume     1792.3(2)
_cell_formula_units_Z     2
_cell_measurement_reflns_used     6217
_cell_measurement_theta_min     2.16
_cell_measurement_theta_max     25.00
_cell_measurement_temperature     153(2)
_exptl_crystal_description     Block
_exptl_crystal_colour     Orange
_exptl_crystal_size_max     0.55
_exptl_crystal_size_mid     0.47
_exptl_crystal_size_min     0.14
_exptl_crystal_density_diffrn     1.342
_exptl_crystal_density_meas     ?
_exptl_crystal_density_method     'not measured'
_exptl_crystal_F_000     756
_exptl_absorpt_coefficient_mu     0.219
_exptl_absorpt_correction_type     multi-scan
_exptl_absorpt_process_details     '(SADABS; Bruker, 2005)'
_exptl_absorpt_correction_T_min     0.8899
_exptl_absorpt_correction_T_max     0.9704
_exptl_special_details     ?
_diffrn_ambient_temperature     153(2)
_diffrn_radiation_type     'MoK\a'
_diffrn_radiation_wavelength     0.71073
_diffrn_radiation_source     'sealed tube'
_diffrn_radiation_monochromator     'graphite'
_diffrn_measurement_device_type     'Bruker APEXII CCD'
_diffrn_measurement_method     '\f and \w scans'
_diffrn_detector_area_resol_mean     ?
_diffrn_reflns_number     9106
_diffrn_reflns_av_R_equivalents     0.0209
_diffrn_reflns_av_sigmaI/netI     0.0340
_diffrn_reflns_theta_min     2.16
_diffrn_reflns_theta_max     25.00
_diffrn_reflns_theta_full     25.00
_diffrn_measured_fraction_theta_max     0.984
_diffrn_measured_fraction_theta_full     0.984
_diffrn_reflns_limit_h_min     -10
_diffrn_reflns_limit_h_max     10
_diffrn_reflns_limit_k_min     -11
_diffrn_reflns_limit_k_max     16
_diffrn_reflns_limit_l_min     -17
_diffrn_reflns_limit_l_max     18
_diffrn_standards_number     0
_diffrn_standards_interval_count     ?
_diffrn_standards_interval_time     ?
_diffrn_standards_decay_%     ?
_refine_special_details
;
Refinement of <i>F</i>^2^ against ALL reflections. The weighted <i>R</i>-factor
<i>wR</i> and goodness of fit <i>S</i> are based on <i>F</i>^2^, conventional
<i>R</i>-factors <i>R</i> are based on <i>F</i>, with <i>F</i> set to zero for
negative <i>F</i>^2^. The threshold expression of <i>F</i>^2^ >
\s(<i>F</i>^2^) is used only for calculating <i>R</i>-factors(gt) <i>etc</i>.
and is not relevant to the choice of reflections for refinement.
<i>R</i>-factors based on <i>F</i>^2^ are statistically about twice as large
as those based on <i>F</i>, and <i>R</i>- factors based on ALL data will be
even larger.
;
_reflns_number_total     6217
_reflns_number_gt     4480
_reflns_threshold_expression     I>2\s(I)
_refine_ls_structure_factor_coef     Fsqd
_refine_ls_matrix_type     full
_refine_ls_R_factor_all     0.0937
_refine_ls_R_factor_gt     0.0743
_refine_ls_wR_factor_gt     0.2312
_refine_ls_wR_factor_ref     0.2541
_refine_ls_goodness_of_fit_ref     1.048
_refine_ls_restrained_S_all     1.070
_refine_ls_number_reflns     6217
_refine_ls_number_parameters     636
_refine_ls_number_restraints     206
_refine_ls_hydrogen_treatment     constr
_refine_ls_weighting_scheme     calc
_refine_ls_weighting_details
         'calc w=1/[\s^2^(Fo^2^)+(0.1598P)^2^+0.6516P] where P=(Fo^2^+2Fc^2^)/3'
_atom_sites_solution_hydrogens     geom
_atom_sites_solution_primary     direct
_atom_sites_solution_secondary     difmap
_refine_ls_shift/su_max     0.001
_refine_ls_shift/su_mean     0.001
_refine_diff_density_max     0.868
_refine_diff_density_min     -0.289
_refine_ls_extinction_method     none
_refine_ls_extinction_coef     ?
loop_
    _atom_type_symbol
    _atom_type_description
    _atom_type_scat_dispersion_real
    _atom_type_scat_dispersion_imag
    _atom_type_scat_source
    'C' 'C' 0.0033 0.0016
                         'International Tables Vol C Tables 4.2.6.8 and 6.1.1.4'
    'H' 'H' 0.0000 0.0000
                         'International Tables Vol C Tables 4.2.6.8 and 6.1.1.4'
    'N' 'N' 0.0061 0.0033
                         'International Tables Vol C Tables 4.2.6.8 and 6.1.1.4'
    'O' 'O' 0.0106 0.0060
                         'International Tables Vol C Tables 4.2.6.8 and 6.1.1.4'
    'Cl' 'Cl' 0.1484 0.1585
                         'International Tables Vol C Tables 4.2.6.8 and 6.1.1.4'
    'S' 'S' 0.1246 0.1234
                         'International Tables Vol C Tables 4.2.6.8 and 6.1.1.4'
_computing_data_collection     'APEX2 (Bruker, 2005)'
_computing_cell_refinement     'SAINT (Bruker, 2005)'
_computing_data_reduction     'SAINT (Bruker, 2005)'
_computing_structure_solution     'SHELXTL (Sheldrick, 2008)'
_computing_structure_refinement     'SHELXTL (Sheldrick, 2008)'
_computing_molecular_graphics     'SHELXTL (Sheldrick, 2008)'
_computing_publication_material
;
SHELXTL (Sheldrick, 2008), PLATON (Spek, 2009) and publCIF
(Westrip, 2010)
;
loop_
    _atom_site_type_symbol
    _atom_site_label
    _atom_site_fract_x
    _atom_site_fract_y
    _atom_site_fract_z
    _atom_site_U_iso_or_equiv
    _atom_site_adp_type
    _atom_site_calc_flag
    _atom_site_refinement_flags
    _atom_site_occupancy
    _atom_site_symmetry_multiplicity
    _atom_site_disorder_assembly
    _atom_site_disorder_group
    O O4 0.7782(12) 0.1160(6) 0.5522(4) 0.262(4) Uani d . 1 1 . .
    N N1 0.3365(3) -0.3639(2) 0.08898(19) 0.0675(7) Uani d . 1 1 . .
    N N2 0.7327(4) 0.2710(2) 0.1516(2) 0.0737(8) Uani d . 1 1 . .
    H H1N2 0.7335 0.3279 0.1670 0.088 Uiso d R 1 1 . .
    Cl Cl1 0.6552(6) 0.9687(3) 0.3630(3) 0.0776(10) Uani d PDU 0.497(6) 1 A 1
    S S1 0.7770(6) 0.5393(3) 0.1964(3) 0.0744(15) Uani d PDU 0.497(6) 1 A 1
    O O1 0.7041(10) 0.5304(5) 0.1112(4) 0.118(3) Uani d PDU 0.497(6) 1 A 1
    O O2 0.9408(8) 0.5430(5) 0.1947(6) 0.125(3) Uani d PDU 0.497(6) 1 A 1
    O O3 0.7660(11) 0.4712(6) 0.2529(4) 0.085(3) Uani d PDU 0.497(6) 1 A 1
    C C1 0.7483(7) 0.6565(5) 0.2512(6) 0.054(3) Uani d PDU 0.497(6) 1 A 1
    C C2 0.8661(9) 0.7372(6) 0.2595(12) 0.073(4) Uani d PDU 0.497(6) 1 A 1
    H H2A 0.9675 0.7284 0.2493 0.087 Uiso calc PR 0.497(6) 1 A 1
    C C3 0.8328(13) 0.8344(6) 0.2838(18) 0.085(6) Uani d PDU 0.497(6) 1 A 1
    H H3A 0.9055 0.8907 0.2763 0.102 Uiso calc PR 0.497(6) 1 A 1
    C C4 0.6954(12) 0.8448(4) 0.3177(9) 0.054(3) Uani d PDU 0.497(6) 1 A 1
    C C5 0.5768(13) 0.7615(6) 0.3125(15) 0.073(5) Uani d PDU 0.497(6) 1 A 1
    H H5A 0.4798 0.7685 0.3334 0.087 Uiso calc PR 0.497(6) 1 A 1
    C C6 0.6042(14) 0.6676(7) 0.2757(18) 0.104(9) Uani d PDU 0.497(6) 1 A 1
    H H6A 0.5235 0.6129 0.2681 0.124 Uiso calc PR 0.497(6) 1 A 1
    Cl Cl1A 0.7176(7) 0.9748(3) 0.3728(4) 0.1076(17) Uani d PDU 0.503(6) 1 A 2
    S S1A 0.7200(6) 0.5307(3) 0.1879(2) 0.0713(13) Uani d PDU 0.503(6) 1 A 2
    O O1A 0.8297(9) 0.5400(5) 0.1208(5) 0.115(3) Uani d PDU 0.503(6) 1 A 2
    O O2A 0.5651(8) 0.4921(4) 0.1546(5) 0.108(2) Uani d PDU 0.503(6) 1 A 2
    O O3A 0.7044(13) 0.4664(6) 0.2478(5) 0.107(4) Uani d PDU 0.503(6) 1 A 2
    C C1A 0.7204(9) 0.6543(5) 0.2395(8) 0.063(3) Uani d PDU 0.503(6) 1 A 2
    C C2A 0.8482(11) 0.7269(6) 0.2379(12) 0.078(5) Uani d PDU 0.503(6) 1 A 2
    H H2AA 0.9299 0.7149 0.2027 0.094 Uiso calc PR 0.503(6) 1 A 2
    C C3A 0.8555(13) 0.8208(8) 0.2901(16) 0.079(5) Uani d PDU 0.503(6) 1 A 2
    H H3AA 0.9494 0.8651 0.3001 0.095 Uiso calc PR 0.503(6) 1 A 2
    C C4A 0.7258(12) 0.8453(6) 0.3251(13) 0.108(8) Uani d PDU 0.503(6) 1 A 2
    C C5A 0.5943(14) 0.7713(7) 0.3256(16) 0.086(7) Uani d PDU 0.503(6) 1 A 2
    H H5AA 0.5067 0.7863 0.3539 0.103 Uiso calc PR 0.503(6) 1 A 2
    C C6A 0.5948(9) 0.6747(5) 0.2832(12) 0.054(4) Uani d PDU 0.503(6) 1 A 2
    H H6AA 0.5088 0.6246 0.2851 0.065 Uiso calc PR 0.503(6) 1 A 2
    C C10 0.3905(4) -0.1910(3) 0.1379(2) 0.0671(9) Uani d . 1 1 . .
    H H10A 0.3681 -0.1366 0.1751 0.080 Uiso calc R 1 1 . .
    C C9 0.3092(4) -0.2839(3) 0.1429(2) 0.0720(9) Uani d . 1 1 . .
    H H9A 0.2333 -0.2924 0.1842 0.086 Uiso calc R 1 1 . .
    C C8 0.4452(4) -0.3513(3) 0.0303(2) 0.0693(9) Uani d . 1 1 . .
    H H8A 0.4637 -0.4065 -0.0073 0.083 Uiso calc R 1 1 . .
    C C7 0.5300(4) -0.2594(3) 0.0239(2) 0.0662(8) Uani d . 1 1 . .
    H H7A 0.6052 -0.2530 -0.0179 0.079 Uiso calc R 1 1 . .
    C C11 0.5065(4) -0.1757(2) 0.0784(2) 0.0585(8) Uani d . 1 1 . .
    C C12 0.5998(4) -0.0784(2) 0.0709(2) 0.0616(8) Uani d . 1 1 . .
    H H12A 0.6757 -0.0759 0.0293 0.074 Uiso calc R 1 1 . .
    C C13 0.5851(4) 0.0068(2) 0.1188(2) 0.0644(8) Uani d . 1 1 . .
    H H13A 0.5097 0.0019 0.1606 0.077 Uiso calc R 1 1 . .
    C C14 0.6697(4) 0.1055(2) 0.1148(2) 0.0612(8) Uani d . 1 1 . .
    C C15 0.6401(5) 0.1873(3) 0.1677(2) 0.0735(10) Uani d . 1 1 . .
    H H15A 0.5650 0.1852 0.2097 0.088 Uiso calc R 1 1 . .
    C C16 0.8290(4) 0.2470(2) 0.0854(2) 0.0625(8) Uani d . 1 1 . .
    C C17 0.9405(4) 0.3088(3) 0.0471(3) 0.0734(10) Uani d . 1 1 . .
    H H17A 0.9609 0.3775 0.0649 0.088 Uiso calc R 1 1 . .
    C C18 1.0202(4) 0.2658(3) -0.0180(3) 0.0835(12) Uani d . 1 1 . .
    H H18A 1.0965 0.3059 -0.0454 0.100 Uiso calc R 1 1 . .
    C C19 0.9891(4) 0.1619(3) -0.0444(3) 0.0795(10) Uani d . 1 1 . .
    H H19A 1.0464 0.1344 -0.0885 0.095 Uiso calc R 1 1 . .
    C C20 0.8755(4) 0.0995(3) -0.0066(2) 0.0656(8) Uani d . 1 1 . .
    H H20A 0.8550 0.0309 -0.0249 0.079 Uiso calc R 1 1 . .
    C C21 0.7926(4) 0.1428(2) 0.0601(2) 0.0568(7) Uani d . 1 1 . .
    C C22 0.2475(6) -0.4646(3) 0.0955(3) 0.1038(15) Uani d . 1 1 . .
    H H22A 0.2297 -0.5021 0.0379 0.156 Uiso calc R 1 1 . .
    H H22B 0.1497 -0.4584 0.1208 0.156 Uiso calc R 1 1 . .
    H H22C 0.3052 -0.4988 0.1320 0.156 Uiso calc R 1 1 . .
    N N3 0.0284(13) 0.3441(6) 0.4087(7) 0.077(4) Uani d PD 0.711(8) 1 B 1
    N N4 0.6488(10) 0.9026(5) 0.6160(5) 0.085(2) Uani d PD 0.711(8) 1 B 1
    H H1N4 0.6724 0.9605 0.6082 0.102 Uiso d PR 0.711(8) 1 B 1
    C C23 0.2158(8) 0.3996(6) 0.5264(4) 0.080(2) Uani d PD 0.711(8) 1 B 1
    H H23A 0.2707 0.3849 0.5742 0.096 Uiso calc PR 0.711(8) 1 B 1
    C C24 0.1017(14) 0.3284(6) 0.4828(7) 0.086(4) Uani d PD 0.711(8) 1 B 1
    H H24A 0.0737 0.2676 0.5046 0.103 Uiso calc PR 0.711(8) 1 B 1
    C C25 0.0573(10) 0.4327(7) 0.3802(5) 0.0757(19) Uani d PD 0.711(8) 1 B 1
    H H25A 0.0035 0.4431 0.3302 0.091 Uiso calc PR 0.711(8) 1 B 1
    C C26 0.1654(9) 0.5097(4) 0.4232(5) 0.0779(17) Uani d PD 0.711(8) 1 B 1
    H H26A 0.1826 0.5714 0.4021 0.093 Uiso calc PR 0.711(8) 1 B 1
    C C27 0.2506(6) 0.4966(4) 0.4985(4) 0.0668(14) Uani d PD 0.711(8) 1 B 1
    C C28 0.3677(6) 0.5739(4) 0.5491(3) 0.0780(17) Uani d PD 0.711(8) 1 B 1
    H H28A 0.4153 0.5552 0.5976 0.094 Uiso calc PR 0.711(8) 1 B 1
    C C29 0.4126(6) 0.6668(4) 0.5332(3) 0.0790(17) Uani d PD 0.711(8) 1 B 1
    H H29A 0.3676 0.6831 0.4827 0.095 Uiso calc PR 0.711(8) 1 B 1
    C C30 0.5181(6) 0.7450(4) 0.5811(4) 0.0654(14) Uani d PD 0.711(8) 1 B 1
    C C31 0.5477(9) 0.8421(7) 0.5594(4) 0.0832(19) Uani d PD 0.711(8) 1 B 1
    H H31A 0.5021 0.8622 0.5109 0.100 Uiso calc PR 0.711(8) 1 B 1
    C C32 0.693(2) 0.8500(7) 0.6800(10) 0.071(8) Uani d PD 0.711(8) 1 B 1
    C C33 0.7919(17) 0.8825(6) 0.7527(8) 0.071(3) Uani d PD 0.711(8) 1 B 1
    H H33A 0.8419 0.9489 0.7636 0.085 Uiso calc PR 0.711(8) 1 B 1
    C C34 0.8158(9) 0.8159(6) 0.8083(4) 0.0694(19) Uani d PD 0.711(8) 1 B 1
    H H34A 0.8819 0.8379 0.8577 0.083 Uiso calc PR 0.711(8) 1 B 1
    C C35 0.7454(9) 0.7179(5) 0.7937(4) 0.0687(15) Uani d PD 0.711(8) 1 B 1
    H H35A 0.7656 0.6741 0.8324 0.082 Uiso calc PR 0.711(8) 1 B 1
    C C36 0.6398(9) 0.6815(4) 0.7187(5) 0.0673(16) Uani d PD 0.711(8) 1 B 1
    H H36A 0.5898 0.6151 0.7091 0.081 Uiso calc PR 0.711(8) 1 B 1
    C C37 0.6142(10) 0.7501(4) 0.6598(6) 0.062(2) Uani d PD 0.711(8) 1 B 1
    C C38 -0.0857(7) 0.2599(6) 0.3651(5) 0.086(2) Uani d PD 0.711(8) 1 B 1
    H H38A -0.1657 0.2851 0.3356 0.129 Uiso calc PR 0.711(8) 1 B 1
    H H38B -0.1309 0.2196 0.4081 0.129 Uiso calc PR 0.711(8) 1 B 1
    H H38C -0.0352 0.2197 0.3229 0.129 Uiso calc PR 0.711(8) 1 B 1
    N N3A 0.027(3) 0.3295(12) 0.4146(17) 0.068(8) Uiso d PD 0.289(8) 1 B 2
    N N4A 0.634(2) 0.8785(9) 0.6083(10) 0.068(6) Uiso d PD 0.289(8) 1 B 2
    H H2N4 0.6593 0.9378 0.5939 0.082 Uiso calc PR 0.289(8) 1 B 2
    C C23A 0.2220(17) 0.4290(9) 0.5133(9) 0.054(4) Uiso d PD 0.289(8) 1 B 2
    H H23B 0.2833 0.4358 0.5647 0.064 Uiso calc PR 0.289(8) 1 B 2
    C C24A 0.131(3) 0.3390(8) 0.4829(12) 0.052(6) Uiso d PD 0.289(8) 1 B 2
    H H24B 0.1412 0.2829 0.5097 0.063 Uiso calc PR 0.289(8) 1 B 2
    C C25A 0.023(3) 0.4051(12) 0.3690(13) 0.090(8) Uiso d PD 0.289(8) 1 B 2
    H H25B -0.0477 0.3972 0.3215 0.109 Uiso calc PR 0.289(8) 1 B 2
    C C26A 0.1219(18) 0.4953(9) 0.3907(9) 0.071(5) Uiso d PD 0.289(8) 1 B 2
    H H26B 0.1222 0.5455 0.3550 0.085 Uiso calc PR 0.289(8) 1 B 2
    C C27A 0.2226(17) 0.5127(8) 0.4660(9) 0.062(5) Uiso d PD 0.289(8) 1 B 2
    C C28A 0.3251(10) 0.6080(6) 0.4976(6) 0.052(3) Uiso d PD 0.289(8) 1 B 2
    H H28B 0.3230 0.6601 0.4644 0.063 Uiso calc PR 0.289(8) 1 B 2
    C C29A 0.4198(12) 0.6278(7) 0.5680(6) 0.053(3) Uiso d PD 0.289(8) 1 B 2
    H H29B 0.4205 0.5746 0.6003 0.063 Uiso calc PR 0.289(8) 1 B 2
    C C30A 0.5197(15) 0.7169(8) 0.6015(8) 0.058(4) Uiso d PD 0.289(8) 1 B 2
    C C31A 0.5276(19) 0.8063(10) 0.5659(9) 0.062(5) Uiso d PD 0.289(8) 1 B 2
    H H31B 0.4659 0.8144 0.5182 0.075 Uiso calc PR 0.289(8) 1 B 2
    C C32A 0.697(5) 0.8440(13) 0.679(2) 0.058(16) Uiso d PD 0.289(8) 1 B 2
    C C33A 0.804(5) 0.8938(15) 0.743(2) 0.086(13) Uiso d PD 0.289(8) 1 B 2
    H H33B 0.8472 0.9608 0.7420 0.104 Uiso calc PR 0.289(8) 1 B 2
    C C34A 0.847(3) 0.8433(16) 0.8078(12) 0.104(10) Uiso d PD 0.289(8) 1 B 2
    H H34B 0.9230 0.8760 0.8500 0.125 Uiso calc PR 0.289(8) 1 B 2
    C C35A 0.783(3) 0.7460(15) 0.8125(12) 0.138(15) Uiso d PD 0.289(8) 1 B 2
    H H35B 0.8069 0.7156 0.8607 0.166 Uiso calc PR 0.289(8) 1 B 2
    C C36A 0.678(2) 0.6898(10) 0.7431(10) 0.071(7) Uiso d PD 0.289(8) 1 B 2
    H H36B 0.6433 0.6213 0.7421 0.085 Uiso calc PR 0.289(8) 1 B 2
    C C37A 0.628(3) 0.7422(8) 0.6764(13) 0.052(6) Uiso d PD 0.289(8) 1 B 2
    C C38A -0.069(2) 0.2302(10) 0.3910(14) 0.103(8) Uiso d PD 0.289(8) 1 B 2
    H H38D -0.1751 0.2335 0.4048 0.155 Uiso calc PR 0.289(8) 1 B 2
    H H38E -0.0323 0.1828 0.4235 0.155 Uiso calc PR 0.289(8) 1 B 2
    H H38F -0.0643 0.2094 0.3291 0.155 Uiso calc PR 0.289(8) 1 B 2
    N N5 0.7895(4) 0.1618(3) 0.6196(2) 0.0802(9) Uani d . 1 1 . .
    O O5 0.7699(5) 0.1173(3) 0.6834(3) 0.1369(14) Uani d . 1 1 . .
    O O6 0.8104(5) 0.2515(3) 0.6310(3) 0.1375(15) Uani d . 1 1 . .
loop_
    _atom_site_aniso_label
    _atom_site_aniso_U_11
    _atom_site_aniso_U_22
    _atom_site_aniso_U_33
    _atom_site_aniso_U_12
    _atom_site_aniso_U_13
    _atom_site_aniso_U_23
    O4 0.400(12) 0.290(8) 0.106(3) 0.157(8) -0.058(5) -0.055(4)
    N1 0.0686(18) 0.0573(16) 0.0730(17) 0.0000(13) -0.0074(14) 0.0121(13)
    N2 0.092(2) 0.0471(15) 0.0814(19) 0.0150(14) 0.0001(16) 0.0019(13)
    Cl1 0.096(3) 0.0613(15) 0.0784(15) 0.0338(16) 0.0034(16) -0.0078(11)
    S1 0.104(4) 0.0507(14) 0.0695(16) 0.0185(16) 0.0162(19) 0.0036(11)
    O1 0.185(8) 0.086(4) 0.080(4) 0.037(5) -0.036(5) -0.015(3)
    O2 0.114(5) 0.105(5) 0.159(6) 0.048(4) 0.025(5) -0.017(4)
    O3 0.116(6) 0.058(4) 0.087(4) 0.032(4) -0.024(4) 0.010(3)
    C1 0.064(5) 0.050(5) 0.049(5) 0.016(4) 0.000(4) 0.007(3)
    C2 0.063(5) 0.074(7) 0.076(8) 0.007(4) 0.006(5) -0.004(4)
    C3 0.094(8) 0.060(7) 0.101(9) 0.011(5) -0.003(6) 0.013(6)
    C4 0.077(5) 0.045(5) 0.044(4) 0.031(4) -0.009(4) -0.008(3)
    C5 0.066(6) 0.088(9) 0.068(7) 0.029(5) -0.006(5) 0.006(6)
    C6 0.107(12) 0.104(11) 0.098(12) 0.015(8) 0.002(8) 0.013(7)
    Cl1A 0.127(4) 0.0511(13) 0.136(3) 0.0177(18) 0.016(3) -0.0226(14)
    S1A 0.099(3) 0.0487(13) 0.0677(18) 0.0154(15) 0.0049(16) 0.0110(11)
    O1A 0.155(6) 0.080(4) 0.115(6) 0.026(4) 0.074(5) 0.008(4)
    O2A 0.105(5) 0.076(4) 0.130(5) 0.005(3) -0.024(4) -0.018(3)
    O3A 0.139(8) 0.071(4) 0.113(6) 0.014(4) 0.045(5) 0.018(4)
    C1A 0.072(6) 0.061(6) 0.056(5) 0.012(4) -0.006(5) 0.009(4)
    C2A 0.083(7) 0.078(7) 0.072(8) 0.017(5) 0.013(5) -0.004(4)
    C3A 0.082(7) 0.056(6) 0.092(8) 0.001(5) 0.001(6) -0.005(6)
    C4A 0.124(10) 0.103(10) 0.097(10) 0.031(7) -0.008(7) 0.000(7)
    C5A 0.089(9) 0.081(9) 0.087(10) 0.032(6) 0.009(7) -0.013(5)
    C6A 0.050(5) 0.054(6) 0.056(5) 0.008(4) 0.005(4) 0.002(4)
    C10 0.077(2) 0.0585(19) 0.0656(19) 0.0147(16) 0.0016(17) 0.0026(15)
    C9 0.069(2) 0.079(2) 0.068(2) 0.0069(18) 0.0054(16) 0.0175(18)
    C8 0.079(2) 0.0546(19) 0.072(2) 0.0088(16) -0.0008(18) 0.0041(15)
    C7 0.069(2) 0.0578(19) 0.072(2) 0.0114(15) 0.0063(16) 0.0085(15)
    C11 0.0589(18) 0.0594(18) 0.0585(17) 0.0113(14) -0.0041(14) 0.0125(14)
    C12 0.065(2) 0.0570(18) 0.0650(18) 0.0143(15) 0.0060(15) 0.0106(14)
    C13 0.067(2) 0.0585(19) 0.0684(19) 0.0111(15) 0.0028(16) 0.0112(15)
    C14 0.066(2) 0.0545(18) 0.0653(19) 0.0144(14) 0.0013(15) 0.0097(14)
    C15 0.090(3) 0.059(2) 0.074(2) 0.0202(18) 0.0110(19) 0.0053(16)
    C16 0.0616(19) 0.0528(17) 0.073(2) 0.0091(14) -0.0122(16) 0.0118(15)
    C17 0.067(2) 0.058(2) 0.094(3) 0.0032(17) -0.0100(19) 0.0187(18)
    C18 0.060(2) 0.084(3) 0.107(3) -0.0039(19) -0.005(2) 0.040(2)
    C19 0.068(2) 0.086(3) 0.091(3) 0.0222(19) 0.0137(19) 0.024(2)
    C20 0.062(2) 0.0618(19) 0.076(2) 0.0162(15) 0.0032(16) 0.0124(16)
    C21 0.0547(17) 0.0497(16) 0.0670(18) 0.0118(13) -0.0075(14) 0.0104(13)
    C22 0.117(4) 0.071(3) 0.111(3) -0.025(2) -0.003(3) 0.021(2)
    N3 0.064(4) 0.093(6) 0.073(5) 0.022(3) 0.006(2) -0.007(3)
    N4 0.105(5) 0.055(3) 0.092(4) 0.012(3) -0.016(3) 0.008(3)
    C23 0.081(4) 0.081(4) 0.082(4) 0.013(4) 0.005(3) 0.022(4)
    C24 0.070(6) 0.088(6) 0.100(6) 0.014(3) 0.014(4) 0.016(4)
    C25 0.078(5) 0.074(4) 0.081(4) 0.025(4) 0.004(3) 0.016(4)
    C26 0.084(5) 0.073(4) 0.077(5) 0.019(3) 0.009(4) 0.004(3)
    C27 0.062(3) 0.073(4) 0.067(4) 0.019(3) 0.011(3) 0.003(3)
    C28 0.084(4) 0.084(4) 0.071(3) 0.027(3) 0.005(3) 0.009(3)
    C29 0.086(4) 0.081(4) 0.075(3) 0.024(3) 0.013(3) 0.016(3)
    C30 0.070(3) 0.058(3) 0.070(3) 0.018(3) 0.001(3) 0.008(3)
    C31 0.097(5) 0.072(4) 0.083(4) 0.019(4) -0.006(3) 0.017(4)
    C32 0.067(8) 0.070(8) 0.080(10) 0.018(3) 0.011(3) 0.011(3)
    C33 0.063(4) 0.066(5) 0.081(5) 0.006(3) 0.002(4) 0.008(3)
    C34 0.066(4) 0.068(4) 0.072(4) 0.006(3) -0.008(2) 0.011(3)
    C35 0.079(4) 0.064(3) 0.065(3) 0.019(3) -0.005(3) 0.011(3)
    C36 0.064(4) 0.064(4) 0.071(4) 0.010(2) 0.003(3) 0.000(3)
    C37 0.062(4) 0.073(4) 0.057(4) 0.023(3) 0.013(3) 0.010(3)
    C38 0.073(4) 0.094(4) 0.082(4) 0.012(3) -0.008(3) -0.015(4)
    N5 0.084(2) 0.084(2) 0.075(2) 0.0217(18) -0.0086(17) 0.0104(18)
    O5 0.143(3) 0.116(3) 0.163(4) 0.028(2) 0.061(3) 0.048(3)
    O6 0.129(3) 0.094(3) 0.195(4) 0.014(2) -0.024(3) 0.049(3)
_geom_special_details
;
All e.s.d.'s (except the e.s.d. in the dihedral angle between two l.s. planes)
are estimated using the full covariance matrix. The cell e.s.d.'s are taken
into account individually in the estimation of e.s.d.'s in distances, angles
and torsion angles; correlations between e.s.d.'s in cell parameters are only
used when they are defined by crystal symmetry. An approximate (isotropic)
treatment of cell e.s.d.'s is used for estimating e.s.d.'s involving l.s.
planes.
;
loop_
    _geom_bond_atom_site_label_1
    _geom_bond_atom_site_label_2
    _geom_bond_site_symmetry_2
    _geom_bond_distance
    _geom_bond_publ_flag
    O4 N5 . 1.133(6) ?
    N1 C8 . 1.328(5) ?
    N1 C9 . 1.345(5) ?
    N1 C22 . 1.476(5) ?
    N2 C15 . 1.336(5) ?
    N2 C16 . 1.377(5) ?
    N2 H1N2 . 0.7838 ?
    Cl1 C4 . 1.842(5) ?
    S1 O3 . 1.342(4) ?
    S1 O1 . 1.425(5) ?
    S1 O2 . 1.427(7) ?
    S1 C1 . 1.773(4) ?
    C1 C6 . 1.352(8) ?
    C1 C2 . 1.365(7) ?
    C2 C3 . 1.415(10) ?
    C2 H2A . 0.9300 ?
    C3 C4 . 1.343(9) ?
    C3 H3A . 0.9300 ?
    C4 C5 . 1.395(8) ?
    C5 C6 . 1.397(8) ?
    C5 H5A . 0.9300 ?
    C6 H6A . 0.9300 ?
    Cl1A C4A . 1.842(5) ?
    S1A O3A . 1.342(4) ?
    S1A O1A . 1.425(5) ?
    S1A O2A . 1.427(7) ?
    S1A C1A . 1.773(4) ?
    C1A C6A . 1.351(8) ?
    C1A C2A . 1.365(7) ?
    C2A C3A . 1.415(10) ?
    C2A H2AA . 0.9300 ?
    C3A C4A . 1.343(10) ?
    C3A H3AA . 0.9300 ?
    C4A C5A . 1.395(8) ?
    C5A C6A . 1.397(8) ?
    C5A H5AA . 0.9300 ?
    C6A H6AA . 0.9300 ?
    C10 C9 . 1.356(5) ?
    C10 C11 . 1.386(5) ?
    C10 H10A . 0.9300 ?
    C9 H9A . 0.9300 ?
    C8 C7 . 1.360(5) ?
    C8 H8A . 0.9300 ?
    C7 C11 . 1.378(5) ?
    C7 H7A . 0.9300 ?
    C11 C12 . 1.455(5) ?
    C12 C13 . 1.324(5) ?
    C12 H12A . 0.9300 ?
    C13 C14 . 1.432(5) ?
    C13 H13A . 0.9300 ?
    C14 C15 . 1.362(5) ?
    C14 C21 . 1.440(5) ?
    C15 H15A . 0.9300 ?
    C16 C17 . 1.370(5) ?
    C16 C21 . 1.407(4) ?
    C17 C18 . 1.360(6) ?
    C17 H17A . 0.9300 ?
    C18 C19 . 1.404(6) ?
    C18 H18A . 0.9300 ?
    C19 C20 . 1.382(5) ?
    C19 H19A . 0.9300 ?
    C20 C21 . 1.397(5) ?
    C20 H20A . 0.9300 ?
    C22 H22A . 0.9600 ?
    C22 H22B . 0.9600 ?
    C22 H22C . 0.9600 ?
    N3 C25 . 1.324(9) ?
    N3 C24 . 1.352(7) ?
    N3 C38 . 1.468(6) ?
    N4 C31 . 1.326(8) ?
    N4 C32 . 1.372(6) ?
    N4 H1N4 . 0.8081 ?
    C23 C24 . 1.366(8) ?
    C23 C27 . 1.429(9) ?
    C23 H23A . 0.9300 ?
    C24 H24A . 0.9300 ?
    C25 C26 . 1.376(11) ?
    C25 H25A . 0.9300 ?
    C26 C27 . 1.409(10) ?
    C26 H26A . 0.9300 ?
    C27 C28 . 1.468(7) ?
    C28 C29 . 1.318(6) ?
    C28 H28A . 0.9300 ?
    C29 C30 . 1.404(7) ?
    C29 H29A . 0.9300 ?
    C30 C31 . 1.391(9) ?
    C30 C37 . 1.445(8) ?
    C31 H31A . 0.9300 ?
    C32 C33 . 1.377(6) ?
    C32 C37 . 1.412(7) ?
    C33 C34 . 1.362(8) ?
    C33 H33A . 0.9300 ?
    C34 C35 . 1.363(10) ?
    C34 H34A . 0.9300 ?
    C35 C36 . 1.443(9) ?
    C35 H35A . 0.9300 ?
    C36 C37 . 1.421(8) ?
    C36 H36A . 0.9300 ?
    C38 H38A . 0.9600 ?
    C38 H38B . 0.9600 ?
    C38 H38C . 0.9600 ?
    N3A C25A . 1.324(9) ?
    N3A C24A . 1.352(7) ?
    N3A C38A . 1.468(6) ?
    N4A C31A . 1.326(8) ?
    N4A C32A . 1.372(6) ?
    N4A H1N4 . 1.1137 ?
    N4A H2N4 . 0.8600 ?
    C23A C24A . 1.367(8) ?
    C23A C27A . 1.429(9) ?
    C23A H23B . 0.9300 ?
    C24A H24B . 0.9300 ?
    C25A C26A . 1.376(11) ?
    C25A H25B . 0.9300 ?
    C26A C27A . 1.410(10) ?
    C26A H26B . 0.9300 ?
    C27A C28A . 1.468(7) ?
    C28A C29A . 1.318(6) ?
    C28A H28B . 0.9300 ?
    C29A C30A . 1.403(7) ?
    C29A H29B . 0.9300 ?
    C30A C31A . 1.390(9) ?
    C30A C37A . 1.445(8) ?
    C31A H31B . 0.9300 ?
    C32A C33A . 1.377(6) ?
    C32A C37A . 1.412(7) ?
    C33A C34A . 1.362(8) ?
    C33A H33B . 0.9300 ?
    C34A C35A . 1.363(10) ?
    C34A H34B . 0.9300 ?
    C35A C36A . 1.443(10) ?
    C35A H35B . 0.9300 ?
    C36A C37A . 1.421(8) ?
    C36A H36B . 0.9300 ?
    C38A H38D . 0.9600 ?
    C38A H38E . 0.9600 ?
    C38A H38F . 0.9600 ?
    N5 O6 . 1.197(5) ?
    N5 O5 . 1.216(5) ?
loop_
    _geom_angle_atom_site_label_1
    _geom_angle_atom_site_label_2
    _geom_angle_atom_site_label_3
    _geom_angle_site_symmetry_1
    _geom_angle_site_symmetry_3
    _geom_angle
    _geom_angle_publ_flag
    C8 N1 C9 . . 119.2(3) ?
    C8 N1 C22 . . 120.5(3) ?
    C9 N1 C22 . . 120.3(3) ?
    C15 N2 C16 . . 108.9(3) ?
    C15 N2 H1N2 . . 133.0 ?
    C16 N2 H1N2 . . 117.4 ?
    O3 S1 O1 . . 128.6(4) ?
    O3 S1 O2 . . 90.3(5) ?
    O1 S1 O2 . . 113.3(4) ?
    O3 S1 C1 . . 110.2(2) ?
    O1 S1 C1 . . 105.7(2) ?
    O2 S1 C1 . . 106.5(3) ?
    C6 C1 C2 . . 120.3(5) ?
    C6 C1 S1 . . 119.1(4) ?
    C2 C1 S1 . . 120.2(4) ?
    C1 C2 C3 . . 119.5(6) ?
    C1 C2 H2A . . 120.2 ?
    C3 C2 H2A . . 120.2 ?
    C4 C3 C2 . . 119.4(6) ?
    C4 C3 H3A . . 120.3 ?
    C2 C3 H3A . . 120.3 ?
    C3 C4 C5 . . 119.5(5) ?
    C3 C4 Cl1 . . 121.2(5) ?
    C5 C4 Cl1 . . 119.1(5) ?
    C4 C5 C6 . . 119.8(5) ?
    C4 C5 H5A . . 120.1 ?
    C6 C5 H5A . . 120.1 ?
    C1 C6 C5 . . 119.9(5) ?
    C1 C6 H6A . . 120.1 ?
    C5 C6 H6A . . 120.1 ?
    O3A S1A O1A . . 128.5(4) ?
    O3A S1A O2A . . 90.3(5) ?
    O1A S1A O2A . . 113.3(4) ?
    O3A S1A C1A . . 110.2(2) ?
    O1A S1A C1A . . 105.7(2) ?
    O2A S1A C1A . . 106.6(3) ?
    C6A C1A C2A . . 120.4(5) ?
    C6A C1A S1A . . 119.2(4) ?
    C2A C1A S1A . . 120.4(4) ?
    C1A C2A C3A . . 119.5(6) ?
    C1A C2A H2AA . . 120.2 ?
    C3A C2A H2AA . . 120.2 ?
    C4A C3A C2A . . 119.4(6) ?
    C4A C3A H3AA . . 120.3 ?
    C2A C3A H3AA . . 120.3 ?
    C3A C4A C5A . . 119.5(5) ?
    C3A C4A Cl1A . . 121.3(5) ?
    C5A C4A Cl1A . . 119.2(5) ?
    C4A C5A C6A . . 119.7(5) ?
    C4A C5A H5AA . . 120.1 ?
    C6A C5A H5AA . . 120.1 ?
    C1A C6A C5A . . 119.9(5) ?
    C1A C6A H6AA . . 120.1 ?
    C5A C6A H6AA . . 120.1 ?
    C9 C10 C11 . . 121.1(3) ?
    C9 C10 H10A . . 119.4 ?
    C11 C10 H10A . . 119.4 ?
    N1 C9 C10 . . 121.0(3) ?
    N1 C9 H9A . . 119.5 ?
    C10 C9 H9A . . 119.5 ?
    N1 C8 C7 . . 121.4(3) ?
    N1 C8 H8A . . 119.3 ?
    C7 C8 H8A . . 119.3 ?
    C8 C7 C11 . . 121.2(3) ?
    C8 C7 H7A . . 119.4 ?
    C11 C7 H7A . . 119.4 ?
    C7 C11 C10 . . 116.0(3) ?
    C7 C11 C12 . . 120.1(3) ?
    C10 C11 C12 . . 123.8(3) ?
    C13 C12 C11 . . 125.0(3) ?
    C13 C12 H12A . . 117.5 ?
    C11 C12 H12A . . 117.5 ?
    C12 C13 C14 . . 128.7(3) ?
    C12 C13 H13A . . 115.7 ?
    C14 C13 H13A . . 115.7 ?
    C15 C14 C13 . . 122.3(3) ?
    C15 C14 C21 . . 105.7(3) ?
    C13 C14 C21 . . 132.0(3) ?
    N2 C15 C14 . . 111.4(3) ?
    N2 C15 H15A . . 124.3 ?
    C14 C15 H15A . . 124.3 ?
    C17 C16 N2 . . 129.1(3) ?
    C17 C16 C21 . . 123.4(4) ?
    N2 C16 C21 . . 107.5(3) ?
    C18 C17 C16 . . 117.5(4) ?
    C18 C17 H17A . . 121.2 ?
    C16 C17 H17A . . 121.2 ?
    C17 C18 C19 . . 121.0(4) ?
    C17 C18 H18A . . 119.5 ?
    C19 C18 H18A . . 119.5 ?
    C20 C19 C18 . . 121.7(4) ?
    C20 C19 H19A . . 119.2 ?
    C18 C19 H19A . . 119.2 ?
    C19 C20 C21 . . 117.9(3) ?
    C19 C20 H20A . . 121.1 ?
    C21 C20 H20A . . 121.1 ?
    C20 C21 C16 . . 118.6(3) ?
    C20 C21 C14 . . 135.0(3) ?
    C16 C21 C14 . . 106.4(3) ?
    N1 C22 H22A . . 109.5 ?
    N1 C22 H22B . . 109.5 ?
    H22A C22 H22B . . 109.5 ?
    N1 C22 H22C . . 109.5 ?
    H22A C22 H22C . . 109.5 ?
    H22B C22 H22C . . 109.5 ?
    C25 N3 C24 . . 120.4(6) ?
    C25 N3 C38 . . 123.1(7) ?
    C24 N3 C38 . . 116.5(7) ?
    C31 N4 C32 . . 109.5(6) ?
    C31 N4 H1N4 . . 118.3 ?
    C32 N4 H1N4 . . 132.2 ?
    C24 C23 C27 . . 119.9(5) ?
    C24 C23 H23A . . 120.0 ?
    C27 C23 H23A . . 120.0 ?
    N3 C24 C23 . . 121.6(6) ?
    N3 C24 H24A . . 119.2 ?
    C23 C24 H24A . . 119.2 ?
    N3 C25 C26 . . 121.2(5) ?
    N3 C25 H25A . . 119.4 ?
    C26 C25 H25A . . 119.4 ?
    C25 C26 C27 . . 121.2(5) ?
    C25 C26 H26A . . 119.4 ?
    C27 C26 H26A . . 119.4 ?
    C26 C27 C23 . . 115.5(4) ?
    C26 C27 C28 . . 125.3(5) ?
    C23 C27 C28 . . 119.1(5) ?
    C29 C28 C27 . . 127.1(4) ?
    C29 C28 H28A . . 116.5 ?
    C27 C28 H28A . . 116.5 ?
    C28 C29 C30 . . 129.7(4) ?
    C28 C29 H29A . . 115.2 ?
    C30 C29 H29A . . 115.2 ?
    C31 C30 C29 . . 123.5(5) ?
    C31 C30 C37 . . 104.0(4) ?
    C29 C30 C37 . . 132.4(5) ?
    N4 C31 C30 . . 111.9(5) ?
    N4 C31 H31A . . 124.1 ?
    C30 C31 H31A . . 124.1 ?
    N4 C32 C33 . . 129.7(6) ?
    N4 C32 C37 . . 107.2(5) ?
    C33 C32 C37 . . 123.1(6) ?
    C34 C33 C32 . . 119.0(6) ?
    C34 C33 H33A . . 120.5 ?
    C32 C33 H33A . . 120.5 ?
    C33 C34 C35 . . 121.9(5) ?
    C33 C34 H34A . . 119.1 ?
    C35 C34 H34A . . 119.1 ?
    C34 C35 C36 . . 120.6(4) ?
    C34 C35 H35A . . 119.7 ?
    C36 C35 H35A . . 119.7 ?
    C37 C36 C35 . . 118.2(4) ?
    C37 C36 H36A . . 120.9 ?
    C35 C36 H36A . . 120.9 ?
    C32 C37 C36 . . 117.3(6) ?
    C32 C37 C30 . . 107.4(6) ?
    C36 C37 C30 . . 135.3(5) ?
    C25A N3A C24A . . 120.3(6) ?
    C25A N3A C38A . . 123.0(7) ?
    C24A N3A C38A . . 116.5(8) ?
    C31A N4A C32A . . 109.5(6) ?
    C31A N4A H1N4 . . 137.4 ?
    C32A N4A H1N4 . . 112.4 ?
    C31A N4A H2N4 . . 125.3 ?
    C32A N4A H2N4 . . 125.3 ?
    C24A C23A C27A . . 119.8(5) ?
    C24A C23A H23B . . 120.1 ?
    C27A C23A H23B . . 120.1 ?
    N3A C24A C23A . . 121.5(6) ?
    N3A C24A H24B . . 119.2 ?
    C23A C24A H24B . . 119.2 ?
    N3A C25A C26A . . 121.1(6) ?
    N3A C25A H25B . . 119.5 ?
    C26A C25A H25B . . 119.5 ?
    C25A C26A C27A . . 121.1(5) ?
    C25A C26A H26B . . 119.4 ?
    C27A C26A H26B . . 119.4 ?
    C26A C27A C23A . . 115.5(4) ?
    C26A C27A C28A . . 125.2(5) ?
    C23A C27A C28A . . 119.3(5) ?
    C29A C28A C27A . . 127.2(4) ?
    C29A C28A H28B . . 116.4 ?
    C27A C28A H28B . . 116.4 ?
    C28A C29A C30A . . 129.8(4) ?
    C28A C29A H29B . . 115.1 ?
    C30A C29A H29B . . 115.1 ?
    C31A C30A C29A . . 123.7(5) ?
    C31A C30A C37A . . 104.0(4) ?
    C29A C30A C37A . . 132.2(5) ?
    N4A C31A C30A . . 111.8(5) ?
    N4A C31A H31B . . 124.1 ?
    C30A C31A H31B . . 124.1 ?
    N4A C32A C33A . . 129.8(6) ?
    N4A C32A C37A . . 107.2(5) ?
    C33A C32A C37A . . 123.0(6) ?
    C34A C33A C32A . . 119.0(6) ?
    C34A C33A H33B . . 120.5 ?
    C32A C33A H33B . . 120.5 ?
    C33A C34A C35A . . 121.8(5) ?
    C33A C34A H34B . . 119.1 ?
    C35A C34A H34B . . 119.1 ?
    C34A C35A C36A . . 120.4(4) ?
    C34A C35A H35B . . 119.8 ?
    C36A C35A H35B . . 119.8 ?
    C37A C36A C35A . . 118.0(5) ?
    C37A C36A H36B . . 121.0 ?
    C35A C36A H36B . . 121.0 ?
    C32A C37A C36A . . 117.3(6) ?
    C32A C37A C30A . . 107.4(6) ?
    C36A C37A C30A . . 135.4(5) ?
    N3A C38A H38D . . 109.5 ?
    N3A C38A H38E . . 109.5 ?
    H38D C38A H38E . . 109.5 ?
    N3A C38A H38F . . 109.5 ?
    H38D C38A H38F . . 109.5 ?
    H38E C38A H38F . . 109.5 ?
    O4 N5 O6 . . 123.5(6) ?
    O4 N5 O5 . . 118.0(6) ?
    O6 N5 O5 . . 118.3(4) ?
loop_
    _geom_torsion_atom_site_label_1
    _geom_torsion_atom_site_label_2
    _geom_torsion_atom_site_label_3
    _geom_torsion_atom_site_label_4
    _geom_torsion_site_symmetry_1
    _geom_torsion_site_symmetry_2
    _geom_torsion_site_symmetry_3
    _geom_torsion_site_symmetry_4
    _geom_torsion
    _geom_torsion_publ_flag
    O3 S1 C1 C6 . . . . -72.0(16) ?
    O1 S1 C1 C6 . . . . 70.6(16) ?
    O2 S1 C1 C6 . . . . -168.6(16) ?
    O3 S1 C1 C2 . . . . 115.4(12) ?
    O1 S1 C1 C2 . . . . -102.1(12) ?
    O2 S1 C1 C2 . . . . 18.8(12) ?
    C6 C1 C2 C3 . . . . -8(3) ?
    S1 C1 C2 C3 . . . . 164.9(17) ?
    C1 C2 C3 C4 . . . . 15(3) ?
    C2 C3 C4 C5 . . . . -13(3) ?
    C2 C3 C4 Cl1 . . . . 172.4(17) ?
    C3 C4 C5 C6 . . . . 3(3) ?
    Cl1 C4 C5 C6 . . . . 178(2) ?
    C2 C1 C6 C5 . . . . -2(3) ?
    S1 C1 C6 C5 . . . . -174.8(19) ?
    C4 C5 C6 C1 . . . . 5(4) ?
    O3A S1A C1A C6A . . . . -60.6(14) ?
    O1A S1A C1A C6A . . . . 156.9(13) ?
    O2A S1A C1A C6A . . . . 36.1(13) ?
    O3A S1A C1A C2A . . . . 117.0(14) ?
    O1A S1A C1A C2A . . . . -25.5(14) ?
    O2A S1A C1A C2A . . . . -146.3(14) ?
    C6A C1A C2A C3A . . . . 7(3) ?
    S1A C1A C2A C3A . . . . -170.6(17) ?
    C1A C2A C3A C4A . . . . -15(3) ?
    C2A C3A C4A C5A . . . . 13(3) ?
    C2A C3A C4A Cl1A . . . . -166.5(19) ?
    C3A C4A C5A C6A . . . . -5(3) ?
    Cl1A C4A C5A C6A . . . . 174.7(19) ?
    C2A C1A C6A C5A . . . . 1(3) ?
    S1A C1A C6A C5A . . . . 178.9(17) ?
    C4A C5A C6A C1A . . . . -2(3) ?
    C8 N1 C9 C10 . . . . 0.1(5) ?
    C22 N1 C9 C10 . . . . 179.7(4) ?
    C11 C10 C9 N1 . . . . -1.3(5) ?
    C9 N1 C8 C7 . . . . 0.5(5) ?
    C22 N1 C8 C7 . . . . -179.1(4) ?
    N1 C8 C7 C11 . . . . 0.1(6) ?
    C8 C7 C11 C10 . . . . -1.1(5) ?
    C8 C7 C11 C12 . . . . 179.4(3) ?
    C9 C10 C11 C7 . . . . 1.7(5) ?
    C9 C10 C11 C12 . . . . -178.8(3) ?
    C7 C11 C12 C13 . . . . 178.8(3) ?
    C10 C11 C12 C13 . . . . -0.7(5) ?
    C11 C12 C13 C14 . . . . -178.8(3) ?
    C12 C13 C14 C15 . . . . 178.9(3) ?
    C12 C13 C14 C21 . . . . 0.0(6) ?
    C16 N2 C15 C14 . . . . 0.3(4) ?
    C13 C14 C15 N2 . . . . -179.5(3) ?
    C21 C14 C15 N2 . . . . -0.4(4) ?
    C15 N2 C16 C17 . . . . 179.1(4) ?
    C15 N2 C16 C21 . . . . -0.1(4) ?
    N2 C16 C17 C18 . . . . -179.8(3) ?
    C21 C16 C17 C18 . . . . -0.7(5) ?
    C16 C17 C18 C19 . . . . -0.2(6) ?
    C17 C18 C19 C20 . . . . 0.9(6) ?
    C18 C19 C20 C21 . . . . -0.7(5) ?
    C19 C20 C21 C16 . . . . -0.2(5) ?
    C19 C20 C21 C14 . . . . -179.7(4) ?
    C17 C16 C21 C20 . . . . 0.9(5) ?
    N2 C16 C21 C20 . . . . -179.8(3) ?
    C17 C16 C21 C14 . . . . -179.4(3) ?
    N2 C16 C21 C14 . . . . -0.1(3) ?
    C15 C14 C21 C20 . . . . 179.9(4) ?
    C13 C14 C21 C20 . . . . -1.1(6) ?
    C15 C14 C21 C16 . . . . 0.3(4) ?
    C13 C14 C21 C16 . . . . 179.3(3) ?
    C25 N3 C24 C23 . . . . -5(2) ?
    C38 N3 C24 C23 . . . . 176.6(12) ?
    C27 C23 C24 N3 . . . . 5.6(17) ?
    C24 N3 C25 C26 . . . . 2.1(17) ?
    C38 N3 C25 C26 . . . . -179.9(10) ?
    N3 C25 C26 C27 . . . . 0.7(12) ?
    C25 C26 C27 C23 . . . . -0.4(9) ?
    C25 C26 C27 C28 . . . . -179.7(6) ?
    C24 C23 C27 C26 . . . . -2.7(11) ?
    C24 C23 C27 C28 . . . . 176.7(9) ?
    C26 C27 C28 C29 . . . . 0.0(9) ?
    C23 C27 C28 C29 . . . . -179.3(6) ?
    C27 C28 C29 C30 . . . . 176.8(6) ?
    C28 C29 C30 C31 . . . . -175.9(7) ?
    C28 C29 C30 C37 . . . . 2.2(12) ?
    C32 N4 C31 C30 . . . . -0.5(13) ?
    C29 C30 C31 N4 . . . . 178.4(7) ?
    C37 C30 C31 N4 . . . . -0.2(9) ?
    C31 N4 C32 C33 . . . . -178(2) ?
    C31 N4 C32 C37 . . . . 0.9(18) ?
    N4 C32 C33 C34 . . . . 178.9(18) ?
    C37 C32 C33 C34 . . . . 0(3) ?
    C32 C33 C34 C35 . . . . 1(2) ?
    C33 C34 C35 C36 . . . . -1.1(13) ?
    C34 C35 C36 C37 . . . . 1.3(9) ?
    N4 C32 C37 C36 . . . . -178.8(12) ?
    C33 C32 C37 C36 . . . . 1(3) ?
    N4 C32 C37 C30 . . . . -1.0(18) ?
    C33 C32 C37 C30 . . . . 178.4(19) ?
    C35 C36 C37 C32 . . . . -1.0(15) ?
    C35 C36 C37 C30 . . . . -178.0(10) ?
    C31 C30 C37 C32 . . . . 0.7(13) ?
    C29 C30 C37 C32 . . . . -177.6(12) ?
    C31 C30 C37 C36 . . . . 177.9(11) ?
    C29 C30 C37 C36 . . . . -0.4(17) ?
    C25A N3A C24A C23A . . . . 8(4) ?
    C38A N3A C24A C23A . . . . -177(3) ?
    C27A C23A C24A N3A . . . . -8(3) ?
    C24A N3A C25A C26A . . . . -1(5) ?
    C38A N3A C25A C26A . . . . -176(3) ?
    N3A C25A C26A C27A . . . . -5(4) ?
    C25A C26A C27A C23A . . . . 4(3) ?
    C25A C26A C27A C28A . . . . -176(2) ?
    C24A C23A C27A C26A . . . . 2(3) ?
    C24A C23A C27A C28A . . . . -177.7(18) ?
    C26A C27A C28A C29A . . . . 179.3(17) ?
    C23A C27A C28A C29A . . . . -1(2) ?
    C27A C28A C29A C30A . . . . -179.8(15) ?
    C28A C29A C30A C31A . . . . 4(3) ?
    C28A C29A C30A C37A . . . . -178(2) ?
    C32A N4A C31A C30A . . . . -4(3) ?
    C29A C30A C31A N4A . . . . -178.5(17) ?
    C37A C30A C31A N4A . . . . 4(2) ?
    C31A N4A C32A C33A . . . . -177(6) ?
    C31A N4A C32A C37A . . . . 3(4) ?
    N4A C32A C33A C34A . . . . 179(5) ?
    C37A C32A C33A C34A . . . . 0(8) ?
    C32A C33A C34A C35A . . . . -2(7) ?
    C33A C34A C35A C36A . . . . 7(4) ?
    C34A C35A C36A C37A . . . . -8(3) ?
    N4A C32A C37A C36A . . . . 179(3) ?
    C33A C32A C37A C36A . . . . -1(7) ?
    N4A C32A C37A C30A . . . . -1(4) ?
    C33A C32A C37A C30A . . . . 179(5) ?
    C35A C36A C37A C32A . . . . 5(4) ?
    C35A C36A C37A C30A . . . . -175(3) ?
    C31A C30A C37A C32A . . . . -2(3) ?
    C29A C30A C37A C32A . . . . -179(3) ?
    C31A C30A C37A C36A . . . . 179(3) ?
    C29A C30A C37A C36A . . . . 1(5) ?
loop_
    _geom_hbond_atom_site_label_D
    _geom_hbond_atom_site_label_H
    _geom_hbond_atom_site_label_A
    _geom_hbond_site_symmetry_A
    _geom_hbond_distance_DH
    _geom_hbond_distance_HA
    _geom_hbond_distance_DA
    _geom_hbond_angle_DHA
    _geom_hbond_publ_flag
    N2 H1N2 O3A 1_555 0.78 2.19 2.937(9) 161 y
    N4 H1N4 O4 1_565 0.81 2.43 3.220(11) 165 y
    N4 H1N4 O5 1_565 0.81 2.32 2.987(8) 141 y
    C3A H3AA O5 2_766 0.93 2.43 3.246(13) 146 y
    C8 H8A O2A 2_655 0.93 2.40 3.213(8) 146 y
    C10 H10A O5 2_656 0.93 2.51 3.234(6) 134 y
    C18 H18A O1A 2_765 0.93 2.52 3.345(8) 148 y
    C22 H22A O1A 2_655 0.96 2.45 3.368(9) 160 y
    C22 H22C O2A 1_545 0.96 2.32 3.082(9) 136 y
    C26 H26A O6 2_666 0.93 2.53 3.440(7) 168 y
    C15 H15A Cg6 2_666 0.93 2.71 3.550(6) 151 y
    C15 H15A Cg7 2_666 0.93 2.94 3.844(10) 165 y
    C15 H15A Cg9 2_666 0.93 2.83 3.656(13) 149 y
    C34 H34A Cg3 2_766 0.93 2.78 3.602(7) 149 y
    C38 H38C Cg6 2_766 0.96 2.95 3.714(8) 137 y
    C38 H38C Cg9 2_666 0.96 2.83 3.627(14) 141 y
    C34A H34B Cg3 2_766 0.93 2.89 3.56(2) 130 y
_iucr_refine_instructions_details
;
TITL PS3M in P-1  (orange block)
CELL 0.71073   8.7540  13.6648  15.3465  97.206  91.186  99.924
ZERR    2.00   0.0007   0.0010   0.0011   0.001   0.002   0.001
LATT  1
SFAC C H N O Cl S
UNIT 76 68 10 12 2 2
L.S. 20
BOND $H
CONF
SIZE 0.138 0.469 0.546
ACTA
FMAP 2 1 60
OMIT -4 50
OMIT 0  -1   1
OMIT 1  -4   2
PLAN 20
ISOR 0.01 CL1 > C6A
WGHT    0.159800    0.651600
FVAR       0.58329   0.71124   0.49681
O4    4    0.778166    0.116027    0.552193    11.00000    0.39964    0.29037 =
         0.10563   -0.05509   -0.05814    0.15659
N1    3    0.336548   -0.363935    0.088982    11.00000    0.06865    0.05725 =
         0.07301    0.01214   -0.00736    0.00004
N2    3    0.732719    0.270957    0.151571    11.00000    0.09193    0.04710 =
         0.08137    0.00195    0.00009    0.01505
AFIX   3
H1N2  2    0.733539    0.327947    0.166991    11.00000   -1.20000
AFIX   0
PART   1
CL1   5    0.655195    0.968669    0.362972    31.00000    0.09600    0.06131 =
         0.07837   -0.00776    0.00344    0.03378
S1    6    0.776993    0.539301    0.196388    31.00000    0.10414    0.05068 =
         0.06951    0.00357    0.01623    0.01852
O1    4    0.704116    0.530402    0.111178    31.00000    0.18488    0.08643 =
         0.08021   -0.01468   -0.03582    0.03699
O2    4    0.940773    0.542963    0.194683    31.00000    0.11370    0.10450 =
         0.15894   -0.01737    0.02542    0.04831
O3    4    0.765977    0.471198    0.252853    31.00000    0.11588    0.05790 =
         0.08703    0.01000   -0.02398    0.03247
C1    1    0.748303    0.656471    0.251205    31.00000    0.06428    0.05035 =
         0.04860    0.00668   -0.00016    0.01558
C2    1    0.866132    0.737212    0.259508    31.00000    0.06326    0.07375 =
         0.07573   -0.00438    0.00565    0.00723
AFIX  43
H2A   2    0.967519    0.728378    0.249279    31.00000   -1.20000
AFIX   0
C3    1    0.832830    0.834416    0.283788    31.00000    0.09379    0.06015 =
         0.10147    0.01322   -0.00298    0.01097
AFIX  43
H3A   2    0.905464    0.890667    0.276323    31.00000   -1.20000
AFIX   0
C4    1    0.695439    0.844752    0.317706    31.00000    0.07676    0.04543 =
         0.04381   -0.00754   -0.00878    0.03052
C5    1    0.576782    0.761494    0.312477    31.00000    0.06629    0.08823 =
         0.06797    0.00619   -0.00576    0.02923
AFIX  43
H5A   2    0.479759    0.768454    0.333389    31.00000   -1.20000
AFIX   0
C6    1    0.604222    0.667625    0.275716    31.00000    0.10657    0.10415 =
         0.09849    0.01300    0.00177    0.01521
AFIX  43
H6A   2    0.523488    0.612897    0.268119    31.00000   -1.20000
AFIX   0
PART   2
same 0.001 CL1 > C6
CL1A  5    0.717630    0.974769    0.372833   -31.00000    0.12743    0.05110 =
         0.13637   -0.02260    0.01598    0.01769
S1A   6    0.719995    0.530656    0.187885   -31.00000    0.09941    0.04871 =
         0.06767    0.01103    0.00491    0.01538
O1A   4    0.829669    0.540049    0.120766   -31.00000    0.15498    0.08033 =
         0.11460    0.00830    0.07423    0.02613
O2A   4    0.565060    0.492112    0.154563   -31.00000    0.10516    0.07642 =
         0.12956   -0.01771   -0.02372    0.00472
O3A   4    0.704387    0.466378    0.247778   -31.00000    0.13870    0.07079 =
         0.11257    0.01837    0.04469    0.01436
C1A   1    0.720403    0.654251    0.239507   -31.00000    0.07177    0.06141 =
         0.05613    0.00875   -0.00553    0.01221
C2A   1    0.848238    0.726926    0.237866   -31.00000    0.08288    0.07801 =
         0.07210   -0.00378    0.01287    0.01655
AFIX  43
H2AA  2    0.929945    0.714856    0.202667   -31.00000   -1.20000
AFIX   0
C3A   1    0.855546    0.820754    0.290100   -31.00000    0.08156    0.05572 =
         0.09236   -0.00462    0.00134    0.00096
AFIX  43
H3AA  2    0.949390    0.865055    0.300072   -31.00000   -1.20000
AFIX   0
C4A   1    0.725774    0.845255    0.325142   -31.00000    0.12400    0.10308 =
         0.09732    0.00029   -0.00833    0.03052
C5A   1    0.594336    0.771327    0.325559   -31.00000    0.08907    0.08102 =
         0.08685   -0.01330    0.00921    0.03172
AFIX  43
H5AA  2    0.506735    0.786284    0.353927   -31.00000   -1.20000
AFIX   0
C6A   1    0.594801    0.674725    0.283195   -31.00000    0.05015    0.05389 =
         0.05595    0.00165    0.00515    0.00801
AFIX  43
H6AA  2    0.508808    0.624589    0.285058   -31.00000   -1.20000
AFIX   0
PART   0
C10   1    0.390522   -0.191019    0.137928    11.00000    0.07661    0.05846 =
         0.06558    0.00264    0.00158    0.01466
AFIX  43
H10A  2    0.368135   -0.136630    0.175115    11.00000   -1.20000
AFIX   0
C9    1    0.309157   -0.283931    0.142883    11.00000    0.06886    0.07940 =
         0.06775    0.01751    0.00536    0.00686
AFIX  43
H9A   2    0.233314   -0.292436    0.184162    11.00000   -1.20000
AFIX   0
C8    1    0.445208   -0.351308    0.030264    11.00000    0.07874    0.05459 =
         0.07228    0.00414   -0.00084    0.00882
AFIX  43
H8A   2    0.463687   -0.406512   -0.007336    11.00000   -1.20000
AFIX   0
C7    1    0.530009   -0.259444    0.023929    11.00000    0.06920    0.05776 =
         0.07174    0.00851    0.00633    0.01136
AFIX  43
H7A   2    0.605213   -0.253009   -0.017899    11.00000   -1.20000
AFIX   0
C11   1    0.506478   -0.175725    0.078391    11.00000    0.05891    0.05935 =
         0.05850    0.01249   -0.00411    0.01130
C12   1    0.599845   -0.078426    0.070932    11.00000    0.06486    0.05695 =
         0.06501    0.01060    0.00595    0.01426
AFIX  43
H12A  2    0.675719   -0.075883    0.029343    11.00000   -1.20000
AFIX   0
C13   1    0.585117    0.006786    0.118794    11.00000    0.06706    0.05852 =
         0.06837    0.01124    0.00281    0.01112
AFIX  43
H13A  2    0.509711    0.001855    0.160598    11.00000   -1.20000
AFIX   0
C14   1    0.669733    0.105532    0.114824    11.00000    0.06551    0.05447 =
         0.06534    0.00973    0.00132    0.01439
C15   1    0.640123    0.187319    0.167700    11.00000    0.08994    0.05899 =
         0.07368    0.00526    0.01105    0.02024
AFIX  43
H15A  2    0.564968    0.185196    0.209705    11.00000   -1.20000
AFIX   0
C16   1    0.828973    0.246966    0.085370    11.00000    0.06156    0.05282 =
         0.07305    0.01177   -0.01220    0.00909
C17   1    0.940487    0.308778    0.047062    11.00000    0.06678    0.05770 =
         0.09448    0.01868   -0.00997    0.00321
AFIX  43
H17A  2    0.960938    0.377532    0.064851    11.00000   -1.20000
AFIX   0
C18   1    1.020214    0.265837   -0.017983    11.00000    0.05986    0.08449 =
         0.10672    0.03954   -0.00496   -0.00389
AFIX  43
H18A  2    1.096452    0.305887   -0.045365    11.00000   -1.20000
AFIX   0
C19   1    0.989092    0.161923   -0.044391    11.00000    0.06802    0.08632 =
         0.09096    0.02375    0.01372    0.02218
AFIX  43
H19A  2    1.046374    0.134443   -0.088451    11.00000   -1.20000
AFIX   0
C20   1    0.875525    0.099492   -0.006565    11.00000    0.06216    0.06180 =
         0.07550    0.01242    0.00320    0.01617
AFIX  43
H20A  2    0.854966    0.030853   -0.024921    11.00000   -1.20000
AFIX   0
C21   1    0.792553    0.142756    0.060138    11.00000    0.05471    0.04974 =
         0.06701    0.01038   -0.00750    0.01181
C22   1    0.247502   -0.464580    0.095489    11.00000    0.11677    0.07077 =
         0.11126    0.02126   -0.00268   -0.02450
AFIX 137
H22A  2    0.229696   -0.502082    0.037881    11.00000   -1.50000
H22B  2    0.149726   -0.458383    0.120835    11.00000   -1.50000
H22C  2    0.305150   -0.498757    0.131984    11.00000   -1.50000
AFIX   0
PART   1
N3    3    0.028382    0.344115    0.408726    21.00000    0.06419    0.09285 =
         0.07345   -0.00711    0.00594    0.02166
N4    3    0.648814    0.902561    0.616039    21.00000    0.10481    0.05507 =
         0.09206    0.00776   -0.01577    0.01229
AFIX   3
H1N4  2    0.672394    0.960541    0.608249    21.00000   -1.20000
AFIX   0
C23   1    0.215757    0.399584    0.526413    21.00000    0.08078    0.08081 =
         0.08169    0.02238    0.00514    0.01280
AFIX  43
H23A  2    0.270711    0.384948    0.574213    21.00000   -1.20000
AFIX   0
C24   1    0.101651    0.328368    0.482796    21.00000    0.07032    0.08759 =
         0.10004    0.01570    0.01362    0.01375
AFIX  43
H24A  2    0.073685    0.267570    0.504583    21.00000   -1.20000
AFIX   0
C25   1    0.057258    0.432704    0.380178    21.00000    0.07789    0.07350 =
         0.08141    0.01563    0.00394    0.02528
AFIX  43
H25A  2    0.003509    0.443106    0.330218    21.00000   -1.20000
AFIX   0
C26   1    0.165421    0.509654    0.423150    21.00000    0.08375    0.07349 =
         0.07688    0.00352    0.00885    0.01897
AFIX  43
H26A  2    0.182633    0.571369    0.402094    21.00000   -1.20000
AFIX   0
C27   1    0.250563    0.496598    0.498493    21.00000    0.06179    0.07259 =
         0.06744    0.00313    0.01116    0.01890
C28   1    0.367655    0.573853    0.549070    21.00000    0.08364    0.08412 =
         0.07059    0.00886    0.00458    0.02748
AFIX  43
H28A  2    0.415303    0.555150    0.597570    21.00000   -1.20000
AFIX   0
C29   1    0.412583    0.666847    0.533203    21.00000    0.08644    0.08073 =
         0.07486    0.01553    0.01289    0.02407
AFIX  43
H29A  2    0.367623    0.683062    0.482712    21.00000   -1.20000
AFIX   0
C30   1    0.518109    0.745044    0.581099    21.00000    0.07031    0.05791 =
         0.06983    0.00763    0.00132    0.01759
C31   1    0.547699    0.842103    0.559357    21.00000    0.09728    0.07227 =
         0.08258    0.01657   -0.00627    0.01887
AFIX  43
H31A  2    0.502064    0.862198    0.510894    21.00000   -1.20000
AFIX   0
C32   1    0.692717    0.850041    0.680018    21.00000    0.06673    0.07003 =
         0.08039    0.01136    0.01116    0.01798
C33   1    0.791935    0.882508    0.752668    21.00000    0.06325    0.06614 =
         0.08140    0.00789    0.00232    0.00590
AFIX  43
H33A  2    0.841901    0.948920    0.763553    21.00000   -1.20000
AFIX   0
C34   1    0.815763    0.815874    0.808326    21.00000    0.06615    0.06824 =
         0.07185    0.01103   -0.00785    0.00640
AFIX  43
H34A  2    0.881947    0.837868    0.857704    21.00000   -1.20000
AFIX   0
C35   1    0.745360    0.717878    0.793705    21.00000    0.07931    0.06424 =
         0.06525    0.01141   -0.00520    0.01887
AFIX  43
H35A  2    0.765559    0.674051    0.832447    21.00000   -1.20000
AFIX   0
C36   1    0.639780    0.681540    0.718658    21.00000    0.06412    0.06389 =
         0.07118    0.00011    0.00310    0.01019
AFIX  43
H36A  2    0.589826    0.615066    0.709055    21.00000   -1.20000
AFIX   0
C37   1    0.614199    0.750100    0.659809    21.00000    0.06158    0.07290 =
         0.05742    0.00974    0.01311    0.02344
C38   1   -0.085729    0.259865    0.365056    21.00000    0.07323    0.09446 =
         0.08195   -0.01501   -0.00763    0.01202
AFIX 137
H38A  2   -0.165666    0.285108    0.335643    21.00000   -1.50000
H38B  2   -0.130947    0.219649    0.408084    21.00000   -1.50000
H38C  2   -0.035202    0.219739    0.322882    21.00000   -1.50000
AFIX   0
PART   2
same 0.001 N3 > C38
N3A   3    0.027202    0.329460    0.414621   -21.00000    0.06823
N4A   3    0.633760    0.878515    0.608314   -21.00000    0.06804
AFIX  43
H2N4  2    0.659300    0.937800    0.593918   -21.00000   -1.20000
AFIX   0
C23A  1    0.222039    0.429008    0.513338   -21.00000    0.05366
AFIX  43
H23B  2    0.283312    0.435788    0.564711   -21.00000   -1.20000
AFIX   0
C24A  1    0.131223    0.338962    0.482886   -21.00000    0.05227
AFIX  43
H24B  2    0.141181    0.282903    0.509734   -21.00000   -1.20000
AFIX   0
C25A  1    0.023110    0.405127    0.368990   -21.00000    0.09047
AFIX  43
H25B  2   -0.047664    0.397216    0.321512   -21.00000   -1.20000
AFIX   0
C26A  1    0.121895    0.495274    0.390695   -21.00000    0.07086
AFIX  43
H26B  2    0.122203    0.545541    0.355042   -21.00000   -1.20000
AFIX   0
C27A  1    0.222605    0.512733    0.466026   -21.00000    0.06199
C28A  1    0.325094    0.607974    0.497640   -21.00000    0.05212
AFIX  43
H28B  2    0.322974    0.660140    0.464357   -21.00000   -1.20000
AFIX   0
C29A  1    0.419784    0.627755    0.567960   -21.00000    0.05282
AFIX  43
H29B  2    0.420504    0.574614    0.600265   -21.00000   -1.20000
AFIX   0
C30A  1    0.519679    0.716881    0.601451   -21.00000    0.05826
C31A  1    0.527599    0.806257    0.565918   -21.00000    0.06245
AFIX  43
H31B  2    0.465924    0.814392    0.518199   -21.00000   -1.20000
AFIX   0
C32A  1    0.696534    0.844032    0.678701   -21.00000    0.05821
C33A  1    0.804402    0.893782    0.742923   -21.00000    0.08628
AFIX  43
H33B  2    0.847170    0.960830    0.742029   -21.00000   -1.20000
AFIX   0
C34A  1    0.847467    0.843251    0.807769   -21.00000    0.10410
AFIX  43
H34B  2    0.922982    0.876035    0.849990   -21.00000   -1.20000
AFIX   0
C35A  1    0.782959    0.745966    0.812500   -21.00000    0.13802
AFIX  43
H35B  2    0.806931    0.715609    0.860744   -21.00000   -1.20000
AFIX   0
C36A  1    0.677704    0.689801    0.743110   -21.00000    0.07100
AFIX  43
H36B  2    0.643259    0.621349    0.742060   -21.00000   -1.20000
AFIX   0
C37A  1    0.628251    0.742202    0.676426   -21.00000    0.05163
C38A  1   -0.069468    0.230230    0.390953   -21.00000    0.10319
AFIX 137
H38D  2   -0.175069    0.233519    0.404772   -21.00000   -1.50000
H38E  2   -0.032299    0.182831    0.423480   -21.00000   -1.50000
H38F  2   -0.064257    0.209447    0.329128   -21.00000   -1.50000
AFIX   0
PART   0
N5    3    0.789546    0.161848    0.619604    11.00000    0.08368    0.08399 =
         0.07497    0.01043   -0.00864    0.02168
O5    4    0.769909    0.117293    0.683363    11.00000    0.14328    0.11578 =
         0.16329    0.04762    0.06083    0.02812
O6    4    0.810440    0.251507    0.631039    11.00000    0.12857    0.09394 =
         0.19452    0.04872   -0.02367    0.01415
HKLF 4
REM  PS3M in P-1  (orange block)
REM R1 =  0.0743 for   4480 Fo > 4sig(Fo)  and  0.0937 for all   6217 data
REM    636 parameters refined using    206 restraints
END
WGHT      0.1598      0.6516
REM Highest difference peak  0.868,  deepest hole -0.289,  1-sigma level  0.066
Q1    1   0.0399  0.0726  0.4762  11.00000  0.05    0.87
Q2    1   0.6772  0.9604  0.3931  11.00000  0.05    0.67
Q3    1   0.7829  0.9715  0.3995  11.00000  0.05    0.66
Q4    1   0.6805  0.9468  0.3634  11.00000  0.05    0.64
Q5    1   0.6932  0.9679  0.3487  11.00000  0.05    0.63
Q6    1   0.6064  0.9592  0.3562  11.00000  0.05    0.62
Q7    1   0.1127  0.5921  0.2629  11.00000  0.05    0.37
Q8    1   0.9125  0.1171  0.5458  11.00000  0.05    0.36
Q9    1   0.8743  0.5001  0.2411  11.00000  0.05    0.27
Q10   1   0.6947  0.0991  0.6217  11.00000  0.05    0.23
Q11   1   0.5651  0.5024  0.2176  11.00000  0.05    0.22
Q12   1   0.6029  0.4626  0.2037  11.00000  0.05    0.20
Q13   1   0.7383  0.0981  0.5578  11.00000  0.05    0.19
Q14   1   0.9247  0.5550  0.1336  11.00000  0.05    0.17
Q15   1   0.7758  0.5352  0.1051  11.00000  0.05    0.17
Q16   1  -0.2027  0.2621  0.3764  11.00000  0.05    0.16
Q17   1   0.4881  0.6414  0.5824  11.00000  0.05    0.16
Q18   1   0.6186  0.5224  0.1356  11.00000  0.05    0.16
Q19   1  -0.0688  0.2664  0.3052  11.00000  0.05    0.16
Q20   1   0.2795  0.5610  0.4782  11.00000  0.05    0.15
;
