# Supplementary material for: Bis{4-[(E)-2-(1H-indol-3-yl)ethen­yl]-1-methyl­pyridinium} 4-chloro­benzene­sulfonate nitrate
Source: Acta Crystallogr Sect E Struct Rep Online. 2013 Nov 9;69(Pt 12):o1753–4. doi: 10.1107/S1600536813030080 (PMC3885032; doi:10.1107/S1600536813030080)
Supplement: Supplementary file 2 [file e-69-o1753-Isup2.hkl]

# 
# h,k,l, Fc-squared, Fo-squared, sigma(Fo-squared) and status flag 
# 
data_I
_shelx_title ' PS3M in P-1  (orange block)' 
_shelx_refln_list_code          4 
_shelx_F_calc_maximum      190.83 
_exptl_crystal_F_000       756.00 
_reflns_d_resolution_high  0.8409 
 
loop_ 
 _symmetry_equiv_pos_as_xyz 
 'x, y, z' 
 '-x, -y, -z' 
 
_cell_length_a     8.7540 
_cell_length_b    13.6648 
_cell_length_c    15.3465 
_cell_angle_alpha  97.206 
_cell_angle_beta   91.186 
_cell_angle_gamma  99.924 
 
_shelx_F_squared_multiplier     1.000 
 
loop_ 
 _refln_index_h 
 _refln_index_k 
 _refln_index_l 
 _refln_F_squared_calc 
 _refln_F_squared_meas 
 _refln_F_squared_sigma 
 _refln_observed_status 
   1   0   0     2279.05     1847.66     36.37 o 
   2   0   0    10257.57     9510.81    184.74 o 
   3   0   0      205.58      209.18      6.73 o 
   4   0   0      276.49      258.00      8.41 o 
   5   0   0      252.06      267.59      8.99 o 
   6   0   0        7.32        5.94      1.79 o 
   7   0   0        8.77       11.05      2.06 o 
   8   0   0        1.65        3.44      2.29 o 
   9   0   0        0.04        1.09      2.12 o 
  10   0   0        3.33        6.73      2.70 o 
 -10   1   0        4.38       15.40      3.76 o 
  -9   1   0       36.07       42.15      3.76 o 
  -8   1   0        9.16        2.35      2.03 o 
  -7   1   0        3.26        2.00      1.91 o 
  -6   1   0       59.23       72.22      3.79 o 
  -5   1   0       62.37       78.59      3.67 o 
  -4   1   0      733.79      544.22     16.52 o 
  -3   1   0      627.64      796.41     23.54 o 
  -2   1   0       36.40      103.02      3.44 o 
  -1   1   0     1559.89     1168.75     34.51 o 
   1   1   0     1017.24      796.01     16.33 o 
   2   1   0      399.24      432.35      8.42 o 
   3   1   0      519.59      389.56      6.46 o 
   4   1   0      527.71      449.38      7.51 o 
   5   1   0       12.92       11.34      1.22 o 
   6   1   0      335.01      333.45     11.20 o 
   7   1   0        0.89        2.94      2.03 o 
   8   1   0       14.14       15.67      2.70 o 
   9   1   0       19.25       16.84      2.79 o 
  10   1   0       13.17       15.61      3.06 o 
 -10   2   0       18.14       27.22      4.29 o 
  -9   2   0        0.03       -1.03      2.65 o 
  -8   2   0        0.07        0.38      2.67 o 
  -6   2   0      572.38      571.71     17.81 o 
  -5   2   0      304.16      252.77      8.49 o 
  -3   2   0     1850.52     1933.77     56.08 o 
  -2   2   0    16128.51    15737.59    453.34 o 
  -1   2   0      447.18      298.92      8.85 o 
   0   2   0     4110.59     2660.32     51.97 o 
   1   2   0      119.17      102.84      2.85 o 
   2   2   0      114.92      122.83      2.30 o 
   3   2   0       19.52       19.68      0.63 o 
   4   2   0       11.93       14.09      0.66 o 
   5   2   0       23.81       23.90      0.85 o 
   6   2   0        0.13        3.03      1.73 o 
   7   2   0       32.80       38.12      3.20 o 
   8   2   0        0.80        3.85      2.29 o 
   9   2   0       33.55       33.01      3.38 o 
 -10   3   0       23.14       24.10      4.32 o 
  -9   3   0       24.99       28.77      4.00 o 
  -8   3   0        3.04        4.14      2.41 o 
  -7   3   0       39.90       59.31      4.20 o 
  -6   3   0       10.70       14.64      2.18 o 
  -5   3   0       70.27       63.81      3.35 o 
  -4   3   0       42.04       22.60      1.88 o 
  -3   3   0      668.72      667.41     19.72 o 
  -2   3   0     5716.22     4869.69    140.46 o 
  -1   3   0       41.71       72.37      2.67 o 
   0   3   0     4573.90     3977.07     77.55 o 
   1   3   0     1845.69     1809.00     35.18 o 
   2   3   0     1272.58     1124.76     22.05 o 
   3   3   0     3276.94     3377.44     54.13 o 
   4   3   0     1066.74     1030.16     16.78 o 
   5   3   0      118.78      118.62      3.02 o 
   6   3   0      129.84      158.58      4.00 o 
   7   3   0       18.76       13.37      2.23 o 
   8   3   0        9.75       16.96      2.85 o 
   9   3   0       18.95       23.66      3.12 o 
 -10   4   0        3.10        2.47      3.64 o 
  -9   4   0        4.90        8.49      3.41 o 
  -8   4   0        4.91        7.32      2.85 o 
  -7   4   0        1.92        4.26      2.20 o 
  -6   4   0       45.07       61.16      3.67 o 
  -5   4   0      442.52      375.78     11.90 o 
  -4   4   0       44.32       34.42      2.09 o 
  -3   4   0        0.86        2.23      0.73 o 
  -2   4   0     2149.94     2239.94     64.55 o 
  -1   4   0       19.42       39.42      1.08 o 
   0   4   0     1260.96     1557.41     30.29 o 
   1   4   0      151.92      310.97     10.80 o 
   2   4   0      479.60      474.54      9.51 o 
   3   4   0      537.96      677.60     13.54 o 
   4   4   0       73.20       58.22      1.34 o 
   5   4   0       14.24       20.97      1.30 o 
   6   4   0      228.06      262.07     10.85 o 
   7   4   0      112.24      120.61      9.46 o 
   8   4   0        5.38        2.91      2.35 o 
   9   4   0       52.62       59.90      4.41 o 
 -10   5   0        7.59       14.02      3.88 o 
  -9   5   0        0.42        3.67      2.94 o 
  -8   5   0       47.86       53.23      4.00 o 
  -7   5   0        3.75        4.00      2.06 o 
  -6   5   0      355.80      398.91     12.81 o 
  -5   5   0      210.13      245.10      8.08 o 
  -4   5   0      210.57      174.38      5.79 o 
  -3   5   0      123.21       95.26      3.32 o 
  -2   5   0       97.13       35.18      1.13 o 
  -1   5   0       35.11       17.28      1.06 o 
   0   5   0     3182.70     3279.95     63.61 o 
   1   5   0     1192.31     1542.07     43.71 o 
   2   5   0     3004.90     3129.07     60.80 o 
   3   5   0      100.72      136.77      3.15 o 
   4   5   0       11.13       14.13      0.93 o 
   5   5   0        0.37        0.03      0.87 o 
   6   5   0        0.18        1.80      1.07 o 
   7   5   0        3.21        3.70      1.91 o 
   8   5   0        3.08       -0.21      2.00 o 
   9   5   0        4.88       -0.35      2.20 o 
 -10   6   0        2.72        2.15      3.44 o 
  -9   6   0        0.51       -0.82      2.73 o 
  -8   6   0        3.52        1.06      2.32 o 
  -7   6   0       23.15       34.51      2.88 o 
  -6   6   0        8.07        8.79      1.79 o 
  -5   6   0        7.29        2.47      1.21 o 
  -4   6   0      181.86      192.46      6.26 o 
  -3   6   0       71.21       91.76      3.26 o 
  -2   6   0       22.58       58.52      2.29 o 
  -1   6   0       14.87        8.13      1.73 o 
   0   6   0     1361.20     1387.19     27.07 o 
   1   6   0      308.10      501.25     10.03 o 
   2   6   0      161.68      198.85      4.29 o 
   3   6   0      395.81      348.86      7.26 o 
   4   6   0       19.91       17.33      1.03 o 
   5   6   0        5.76        3.24      0.88 o 
   6   6   0        2.34        1.21      1.01 o 
   7   6   0       10.40       10.52      2.26 o 
   8   6   0        0.97        2.56      2.35 o 
 -10   7   0        4.66        5.41      3.38 o 
  -9   7   0        0.04       -4.64      2.56 o 
  -8   7   0       10.19        9.91      2.50 o 
  -7   7   0        0.01       -0.18      1.68 o 
  -6   7   0       42.47       43.82      2.88 o 
  -5   7   0      109.47      114.78      4.32 o 
  -4   7   0     1315.42     1347.63     39.27 o 
  -3   7   0      550.33      546.57     11.03 o 
  -2   7   0        1.90        3.53      0.64 o 
  -1   7   0     3136.19     3618.53    115.38 o 
   0   7   0      445.76      452.04      9.10 o 
   1   7   0      448.89      609.21     12.18 o 
   2   7   0      427.23      446.44      9.10 o 
   3   7   0      201.49      175.33      4.00 o 
   4   7   0        1.39        0.50      0.71 o 
   5   7   0       19.10       22.52      1.44 o 
   6   7   0       88.33       77.10      4.23 o 
   7   7   0       17.01       21.13      2.67 o 
   8   7   0        2.79        3.76      2.44 o 
  -9   8   0       24.43       32.10      3.38 o 
  -8   8   0       27.08       40.36      3.41 o 
  -7   8   0      121.15      123.80      5.14 o 
  -6   8   0      102.78      110.51      4.47 o 
  -5   8   0       65.63       66.51      3.00 o 
  -4   8   0      115.86      110.17      4.53 o 
  -3   8   0       53.45       88.62      3.70 o 
  -2   8   0      471.34      588.04     13.18 o 
  -1   8   0        2.54        7.79      0.69 o 
   0   8   0      419.25      412.97     12.65 o 
   1   8   0       59.52       82.72      2.16 o 
   2   8   0       35.92       22.02      1.12 o 
   3   8   0       96.57       71.17      2.15 o 
   4   8   0        8.68        9.19      0.98 o 
   5   8   0       11.90        8.20      2.03 o 
   6   8   0       49.35       52.08      3.56 o 
   7   8   0        1.18       -0.68      1.85 o 
  -9   9   0       17.78       19.10      2.97 o 
  -8   9   0        0.00       -1.73      2.06 o 
  -7   9   0        8.15        9.32      2.00 o 
  -6   9   0      213.24      227.73      7.64 o 
  -5   9   0       38.26       41.98      2.06 o 
  -4   9   0       90.37       89.52      3.19 o 
  -3   9   0       42.20       38.82      4.10 o 
  -2   9   0      216.11      243.56      5.26 o 
  -1   9   0      126.38      151.54      3.47 o 
   0   9   0        2.14        2.24      0.71 o 
   1   9   0       34.06       43.10      1.88 o 
   2   9   0      101.45       88.72      2.42 o 
   3   9   0       17.38       30.82      1.50 o 
   4   9   0      297.59      267.67      9.41 o 
   5   9   0        3.86        0.65      1.76 o 
   6   9   0        4.22        8.41      2.09 o 
   7   9   0        0.11       -0.18      2.18 o 
  -7  10   0        3.22        1.25      1.31 o 
  -6  10   0        3.66        6.64      1.26 o 
  -5  10   0       24.36       35.06      1.80 o 
  -4  10   0        1.06        4.45      1.07 o 
  -3  10   0       12.03       10.57      1.08 o 
  -2  10   0       32.95       51.81      1.95 o 
  -1  10   0       18.52       18.48      1.60 o 
   0  10   0      373.03      355.99      8.49 o 
   1  10   0       73.86       80.78      2.29 o 
   2  10   0      179.58      160.22      3.85 o 
   3  10   0       25.56       27.20      1.50 o 
   4  10   0      183.31      148.37      6.11 o 
   5  10   0        0.22        1.26      1.82 o 
   6  10   0        4.14        6.50      2.32 o 
  -8  11   0        0.02        4.50      2.41 o 
  -7  11   0        7.47        1.15      2.15 o 
  -6  11   0        8.59       13.20      1.48 o 
  -5  11   0       26.58       34.48      1.80 o 
  -4  11   0       13.68       10.67      1.35 o 
  -3  11   0      213.62      228.86      5.19 o 
  -2  11   0        2.56        3.52      1.62 o 
  -1  11   0        6.15        7.36      0.96 o 
   0  11   0      375.90      382.61      8.06 o 
   1  11   0       49.24       37.96      4.29 o 
   2  11   0       36.53       42.06      3.47 o 
   3  11   0       57.51       50.05      3.12 o 
   4  11   0       17.98       23.63      2.59 o 
   5  11   0        1.22        1.82      1.79 o 
   6  11   0        0.08        0.68      1.94 o 
  -8  12   0        0.09       -2.06      2.29 o 
  -7  12   0       59.29       64.63      4.00 o 
  -6  12   0       24.09       30.42      2.76 o 
  -5  12   0       53.03       52.82      3.35 o 
  -4  12   0       48.81       49.76      2.16 o 
  -3  12   0      129.06      130.15      3.41 o 
  -2  12   0      637.18      663.48     13.53 o 
  -1  12   0        9.28       11.66      1.12 o 
   0  12   0       41.03       40.64      1.81 o 
   1  12   0        0.37       -0.12      0.88 o 
   2  12   0        2.77        2.59      1.82 o 
   3  12   0        7.26       12.99      2.20 o 
   4  12   0        4.19        3.79      2.00 o 
   5  12   0        0.06        0.35      2.00 o 
  -7  13   0        5.93        4.35      2.41 o 
  -6  13   0       25.84       22.69      2.79 o 
  -5  13   0        5.87        7.61      1.94 o 
  -4  13   0       49.09       44.12      3.09 o 
  -3  13   0        3.66        1.35      1.62 o 
  -2  13   0      129.68      138.08      3.60 o 
  -1  13   0       90.52       81.98      2.59 o 
   0  13   0        9.07        7.50      1.18 o 
   1  13   0       12.37        9.26      1.97 o 
   2  13   0       10.33        9.17      2.09 o 
   3  13   0        0.08       -2.73      1.76 o 
   4  13   0        0.09        1.97      2.06 o 
  -6  14   0       17.99        9.93      2.65 o 
  -5  14   0        0.06       -1.03      2.12 o 
  -4  14   0        3.41        0.09      1.88 o 
  -3  14   0        6.07        4.09      1.85 o 
  -2  14   0        0.35        0.32      1.56 o 
  -1  14   0       20.33       20.84      1.94 o 
   0  14   0      168.45      184.44      6.94 o 
   1  14   0        5.11        7.08      2.03 o 
   2  14   0       73.01       79.54      4.44 o 
   3  14   0        3.18        8.05      2.29 o 
  -5  15   0        2.74        1.53      2.35 o 
  -4  15   0      118.03      133.97      5.38 o 
  -3  15   0       22.65       19.75      2.35 o 
  -2  15   0       17.55       24.87      2.29 o 
  -1  15   0        3.15        3.62      1.65 o 
  -3  16   0        9.58        3.91      2.12 o 
  -2  16   0       52.09       65.04      3.70 o 
   3 -16   1       79.51       85.44      4.11 o 
  -2 -15   1        9.25        8.17      2.32 o 
  -1 -15   1       12.55       20.90      2.88 o 
   0 -15   1        5.54        5.41      2.03 o 
   2 -15   1        1.47        1.73      1.65 o 
   3 -15   1       12.54       19.87      2.32 o 
   4 -15   1        8.35       14.40      2.32 o 
   5 -15   1       16.46       17.75      2.59 o 
  -3 -14   1        0.07       -0.65      1.91 o 
  -2 -14   1        1.66        3.12      2.03 o 
  -1 -14   1       23.39       21.52      2.53 o 
   0 -14   1        7.18        7.52      2.12 o 
   1 -14   1      176.88      181.49     10.10 o 
   2 -14   1       12.51       11.34      1.33 o 
   3 -14   1       45.00       40.53      2.88 o 
   4 -14   1      136.10      150.08      5.56 o 
   5 -14   1        1.72        2.29      2.15 o 
   6 -14   1        3.78        4.50      2.44 o 
  -4 -13   1        1.71        0.76      1.97 o 
  -3 -13   1       11.36       20.28      2.62 o 
  -2 -13   1        4.94        0.32      1.65 o 
  -1 -13   1        1.98        3.26      1.65 o 
   0 -13   1        9.88       11.96      1.21 o 
   1 -13   1       26.52       32.00      1.71 o 
   2 -13   1       15.65       21.72      1.46 o 
   3 -13   1        3.77        5.04      1.22 o 
   4 -13   1      121.82      123.23      3.48 o 
   5 -13   1      159.71      188.93      6.64 o 
   6 -13   1       13.73       12.64      2.18 o 
   7 -13   1        9.40       10.43      2.56 o 
  -5 -12   1        0.22        2.00      1.88 o 
  -4 -12   1       19.36       11.55      2.35 o 
  -3 -12   1       11.58       11.08      2.18 o 
  -2 -12   1        0.31        0.97      1.65 o 
  -1 -12   1       40.15       29.54      2.41 o 
   0 -12   1       34.43       43.88      1.86 o 
   1 -12   1      324.03      334.17      7.15 o 
   2 -12   1      184.56      203.06      8.55 o 
   3 -12   1       16.06        8.53      2.10 o 
   4 -12   1       64.03       53.19      2.23 o 
   5 -12   1       33.37       33.26      1.92 o 
   6 -12   1        0.03       -1.31      1.34 o 
   7 -12   1        1.49        3.67      2.23 o 
   8 -12   1        3.60        3.20      2.50 o 
  -6 -11   1        3.98        2.56      2.32 o 
  -5 -11   1        1.99        2.26      2.03 o 
  -4 -11   1        0.91        1.15      1.82 o 
  -3 -11   1       14.14       14.28      2.20 o 
  -2 -11   1       78.25       73.66      3.85 o 
  -1 -11   1       80.62       82.29      2.38 o 
   0 -11   1      309.80      289.34      6.26 o 
   1 -11   1        7.61        8.74      0.94 o 
   2 -11   1      120.63      116.47      3.91 o 
   3 -11   1       91.41       86.09      2.79 o 
   4 -11   1        4.65        5.38      2.07 o 
   5 -11   1       81.49       82.36      2.70 o 
   6 -11   1       15.74       22.22      1.64 o 
   7 -11   1        9.71       10.79      1.57 o 
   8 -11   1       25.45       32.37      2.17 o 
  -6 -10   1        2.75        7.41      2.38 o 
  -5 -10   1        0.59        1.32      1.91 o 
  -4 -10   1       53.40       54.52      3.56 o 
  -3 -10   1       13.92       24.25      2.47 o 
  -2 -10   1      134.19      110.59      2.91 o 
  -1 -10   1      516.00      563.72     11.49 o 
   0 -10   1       26.65       23.90      2.07 o 
   1 -10   1      325.07      376.63      7.83 o 
   2 -10   1        5.28        8.13      1.38 o 
   3 -10   1      111.24      114.62      3.04 o 
   4 -10   1      124.83      126.29     10.96 o 
   5 -10   1       48.65       45.20      4.73 o 
   6 -10   1        0.37        0.19      1.11 o 
   7 -10   1        0.12        0.41      1.82 o 
   8 -10   1        2.14        1.53      2.38 o 
   9 -10   1        0.44        0.97      2.62 o 
  -7  -9   1        1.24        1.18      2.03 o 
  -6  -9   1        6.91        6.53      2.06 o 
  -5  -9   1        3.73        3.35      1.97 o 
  -4  -9   1       56.05       49.73      3.32 o 
  -3  -9   1      165.37      175.58      4.12 o 
  -2  -9   1        3.32        2.97      0.74 o 
  -1  -9   1        2.88        2.21      0.66 o 
   0  -9   1      577.47      556.97     11.22 o 
   1  -9   1        1.86        6.83      0.76 o 
   2  -9   1      216.61      219.50      4.81 o 
   3  -9   1      399.48      358.02      7.56 o 
   4  -9   1       51.24       56.84      2.05 o 
   5  -9   1      107.18       99.23      4.03 o 
   6  -9   1       18.49       14.31      1.88 o 
   7  -9   1        1.44        2.41      1.85 o 
   8  -9   1        0.97        4.14      2.29 o 
   9  -9   1        2.00        3.88      2.94 o 
  -8  -8   1        0.12       -1.15      2.35 o 
  -7  -8   1        3.44        0.82      2.20 o 
  -6  -8   1        1.51       -1.79      1.85 o 
  -5  -8   1        4.34        8.35      1.88 o 
  -4  -8   1       14.63       21.87      2.15 o 
  -3  -8   1      202.30      169.64      3.90 o 
  -2  -8   1       33.28       54.97      1.69 o 
  -1  -8   1      149.14      181.17      4.01 o 
   0  -8   1        7.58        8.20      0.87 o 
   1  -8   1      565.34      498.04     10.03 o 
   2  -8   1       53.49       97.00      4.61 o 
   3  -8   1      221.69      254.16      5.49 o 
   4  -8   1       58.33       67.43      2.97 o 
   5  -8   1        0.00        0.29      1.23 o 
   6  -8   1      254.82      239.46      8.11 o 
   7  -8   1       40.30       55.35      3.50 o 
   8  -8   1        1.90       -2.03      2.23 o 
   9  -8   1        3.07        3.17      2.79 o 
  -8  -7   1        0.07        0.94      2.12 o 
  -7  -7   1        3.01        3.50      2.23 o 
  -6  -7   1        1.52        1.15      2.00 o 
  -5  -7   1      168.05      133.62      5.67 o 
  -4  -7   1       57.26       48.55      1.72 o 
  -3  -7   1        3.72        2.48      1.04 o 
  -2  -7   1      106.85      116.66      2.78 o 
  -1  -7   1      695.07      920.90     18.18 o 
   0  -7   1     1152.37     1200.80     23.50 o 
   1  -7   1      409.25      379.98      7.70 o 
   2  -7   1     1294.87     1586.48     59.34 o 
   3  -7   1      309.00      270.44      8.38 o 
   4  -7   1        8.41       14.70      1.38 o 
   5  -7   1       32.84       38.03      2.41 o 
   6  -7   1        0.96        2.15      1.56 o 
   7  -7   1       22.94       19.69      2.38 o 
   8  -7   1        0.94        2.26      2.32 o 
   9  -7   1        3.72        5.00      2.88 o 
  10  -7   1        0.53        3.26      3.38 o 
  -8  -6   1        2.18        1.73      2.32 o 
  -7  -6   1        0.07       -1.62      1.91 o 
  -6  -6   1        5.75        6.03      2.06 o 
  -5  -6   1        1.54        2.33      1.43 o 
  -4  -6   1       22.36       29.33      2.62 o 
  -3  -6   1       30.22       18.63      0.96 o 
  -2  -6   1      109.49      139.53      3.14 o 
  -1  -6   1       79.41      126.43      3.62 o 
   0  -6   1       57.06       79.45      1.91 o 
   1  -6   1      176.88      169.57      3.64 o 
   2  -6   1       17.41       60.66      4.75 o 
   3  -6   1      360.49      371.55     11.23 o 
   4  -6   1      149.41      124.95      4.44 o 
   5  -6   1      263.78      223.73      7.49 o 
   6  -6   1       18.38       19.52      2.15 o 
   7  -6   1       78.68       77.98      4.26 o 
   8  -6   1        1.54        1.76      2.38 o 
   9  -6   1       11.89       10.52      3.23 o 
  10  -6   1        0.69        0.85      3.53 o 
  -9  -5   1       18.24       14.81      2.85 o 
  -8  -5   1       51.89       52.58      3.88 o 
  -7  -5   1       32.29       32.48      3.14 o 
  -6  -5   1       12.23       16.27      1.66 o 
  -5  -5   1       29.59       23.31      1.32 o 
  -4  -5   1       49.44       48.79      1.24 o 
  -3  -5   1      409.16      316.67      6.60 o 
  -2  -5   1      641.21      858.70     16.92 o 
  -1  -5   1     1365.69     1130.92     22.09 o 
   0  -5   1     1229.29     1455.71     28.35 o 
   1  -5   1      117.17      124.34      6.29 o 
   2  -5   1      216.59      265.41      8.05 o 
   3  -5   1        5.59       15.67      1.35 o 
   4  -5   1       10.26       11.46      1.29 o 
   5  -5   1       10.86       10.93      1.62 o 
   6  -5   1        0.00        1.91      1.41 o 
   7  -5   1       14.37       18.05      2.50 o 
   8  -5   1       14.40       11.49      2.50 o 
   9  -5   1        3.24        1.94      2.97 o 
  10  -5   1        6.18        4.50      3.70 o 
  -9  -4   1        0.02       -0.71      2.20 o 
  -8  -4   1        0.74       -0.41      2.18 o 
  -7  -4   1        7.31        8.94      2.35 o 
  -6  -4   1       48.93       49.65      2.84 o 
  -5  -4   1        6.48        8.45      0.88 o 
  -4  -4   1      850.90      929.27     16.62 o 
  -3  -4   1       11.08        9.63      0.67 o 
  -2  -4   1        6.27        8.22      0.40 o 
  -1  -4   1      198.70      154.71      3.24 o 
   0  -4   1     1164.72      977.29     23.72 o 
   1  -4   1     1700.94     2035.55     58.78 o 
   2  -4   1      906.28      556.95     16.37 o 
   3  -4   1      116.07      108.57      3.73 o 
   4  -4   1      156.52      108.10      4.00 o 
   5  -4   1      546.29      482.38     14.96 o 
   6  -4   1        5.48        9.14      1.94 o 
   7  -4   1        1.88        0.15      1.79 o 
   8  -4   1        7.90       11.35      2.94 o 
   9  -4   1       16.43       16.17      3.62 o 
  10  -4   1        2.79        2.26      3.26 o 
  -9  -3   1       30.20       34.59      3.70 o 
  -8  -3   1      171.03      171.24      7.35 o 
  -7  -3   1      107.30      102.23      4.94 o 
  -6  -3   1        0.05        1.56      1.68 o 
  -5  -3   1        5.40        5.54      0.61 o 
  -4  -3   1       34.00       33.13      1.21 o 
  -3  -3   1      188.88      177.76      3.12 o 
  -2  -3   1     1086.35     1216.48     23.47 o 
  -1  -3   1       11.77       10.31      0.98 o 
   0  -3   1     2321.54     3115.33     60.53 o 
   1  -3   1      109.20      101.90      3.23 o 
   2  -3   1       61.39       60.49      2.20 o 
   3  -3   1      340.92      438.12     13.20 o 
   4  -3   1     1197.32     1287.61     37.80 o 
   5  -3   1        3.41        5.47      1.35 o 
   6  -3   1       15.88       11.43      2.09 o 
   7  -3   1       23.16       25.54      2.73 o 
   8  -3   1        0.48       -1.97      2.53 o 
   9  -3   1        6.05       10.82      3.44 o 
  10  -3   1       28.62       49.53      5.11 o 
  -9  -2   1        6.66        4.97      2.62 o 
  -8  -2   1        1.87        2.82      2.32 o 
  -7  -2   1        1.41        2.18      1.76 o 
  -6  -2   1      150.38      132.73      5.58 o 
  -5  -2   1      354.47      350.04      7.60 o 
  -4  -2   1      358.85      344.97      5.84 o 
  -3  -2   1       26.01       15.31      0.65 o 
  -2  -2   1        7.35       23.64      0.70 o 
  -1  -2   1     6240.04     5843.38    188.37 o 
   0  -2   1      168.13      487.38     12.90 o 
   1  -2   1      624.99      707.62     20.55 o 
   2  -2   1      517.40      533.17     15.70 o 
   3  -2   1     2890.97     3009.66     86.91 o 
   4  -2   1      341.65      457.22     14.11 o 
   5  -2   1      367.47      352.21     11.49 o 
   6  -2   1        4.70        3.00      1.88 o 
   7  -2   1       16.34        9.96      2.59 o 
   8  -2   1       49.47       51.38      4.32 o 
   9  -2   1        3.24        4.00      3.14 o 
  10  -2   1        4.56        0.47      3.03 o 
 -10  -1   1        0.88        1.12      2.67 o 
  -9  -1   1        0.12       -0.06      2.44 o 
  -8  -1   1        4.62        3.53      2.32 o 
  -7  -1   1       37.89       31.39      2.94 o 
  -6  -1   1        0.36        0.82      1.41 o 
  -5  -1   1      413.25      393.88      8.52 o 
  -4  -1   1      220.67      241.18      5.35 o 
  -3  -1   1       34.27       38.39      1.22 o 
  -2  -1   1     1842.71     1788.52     28.69 o 
  -1  -1   1    11919.78     7885.32    354.69 o 
   1  -1   1     2627.26     2386.52     69.84 o 
   2  -1   1     3212.55     2931.69     84.53 o 
   3  -1   1      278.04      126.00      4.41 o 
   4  -1   1      410.32      393.53     12.29 o 
   5  -1   1        0.37        0.35      1.21 o 
   6  -1   1        0.78        1.29      1.44 o 
   7  -1   1       37.75       33.15      2.94 o 
   8  -1   1       11.24        9.70      2.50 o 
   9  -1   1        0.01        0.21      2.94 o 
  10  -1   1        1.48        3.20      3.35 o 
 -10   0   1        0.56       -1.47      2.35 o 
  -9   0   1        0.54        0.97      2.38 o 
  -8   0   1       41.17       35.65      3.32 o 
  -7   0   1      139.61      142.11      6.03 o 
  -6   0   1      284.23      245.45      8.58 o 
  -5   0   1      138.06      116.63      4.61 o 
  -4   0   1       13.64       14.14      1.41 o 
  -3   0   1       39.26       50.20      2.23 o 
  -2   0   1     2101.10     2224.19     64.25 o 
  -1   0   1     1881.49     2449.72     70.98 o 
   1   0   1      812.12      726.28     21.63 o 
   2   0   1       54.04       44.70      5.78 o 
   3   0   1      226.39      180.99      3.92 o 
   4   0   1      306.41      240.56      5.20 o 
   5   0   1      115.30       90.29      4.06 o 
   6   0   1       61.43       49.47      3.29 o 
   7   0   1        1.47        2.82      1.97 o 
   8   0   1       18.58       19.28      2.85 o 
   9   0   1        2.05       -1.23      2.15 o 
  -9   1   1        4.08        1.06      2.15 o 
  -8   1   1       24.56       21.31      2.65 o 
  -7   1   1        0.52       -0.06      1.79 o 
  -6   1   1        0.18        0.76      1.56 o 
  -5   1   1     1298.15     1237.53     36.59 o 
  -4   1   1     2051.82     2144.01     62.34 o 
  -3   1   1     6214.06     6318.39    181.76 o 
  -2   1   1     4914.52     5295.87    152.37 o 
  -1   1   1      191.62       23.10      1.09 o 
   0   1   1      109.46       13.61      0.53 o 
   1   1   1      395.32      473.77      9.46 o 
   2   1   1      178.05      235.87      4.86 o 
   3   1   1      127.66       71.14      1.48 o 
   4   1   1      270.71      248.28      4.30 o 
   5   1   1        2.10        4.15      0.68 o 
   6   1   1       51.27       38.12      2.85 o 
   7   1   1      158.69      154.28      6.35 o 
   8   1   1       12.38       14.61      2.50 o 
   9   1   1        4.71        0.24      2.47 o 
  10   1   1       14.28       19.72      3.56 o 
 -10   2   1        1.06        1.70      2.97 o 
  -9   2   1        0.78        1.12      3.00 o 
  -8   2   1       27.44       24.10      2.65 o 
  -7   2   1        3.61        4.00      1.88 o 
  -6   2   1      179.99      176.59      6.61 o 
  -5   2   1      294.39      277.26      9.14 o 
  -4   2   1      171.21      249.19      8.08 o 
  -3   2   1        1.24        1.73      0.79 o 
  -2   2   1    12791.46    12917.42    372.31 o 
  -1   2   1     2838.31     3933.97     76.56 o 
   0   2   1      383.82      515.19     10.18 o 
   1   2   1     3287.25     3328.35     64.81 o 
   2   2   1     1450.47     1695.57     33.08 o 
   3   2   1     1208.94     1171.18     28.94 o 
   4   2   1        1.59        5.51      0.83 o 
   5   2   1       25.52       21.38      1.20 o 
   6   2   1      127.14      119.97      3.27 o 
   7   2   1       11.18        5.35      1.94 o 
   8   2   1        1.20        2.26      2.29 o 
   9   2   1        4.00        4.85      2.67 o 
 -10   3   1       35.65       56.61      5.26 o 
  -9   3   1        4.99        4.79      3.20 o 
  -8   3   1        4.38        1.91      2.65 o 
  -7   3   1       19.45       44.88      3.88 o 
  -6   3   1      183.58      254.92      8.99 o 
  -5   3   1       64.55      112.95      4.61 o 
  -4   3   1      431.86      332.45     10.40 o 
  -3   3   1      315.51      246.42      7.64 o 
  -2   3   1     2845.62     2720.53     78.33 o 
  -1   3   1      372.77      635.21     12.46 o 
   0   3   1      220.09      252.38      5.09 o 
   1   3   1        4.06       18.69      0.71 o 
   2   3   1      128.02      138.13      3.39 o 
   3   3   1        4.15       11.42      1.07 o 
   4   3   1       67.46       70.65      2.75 o 
   5   3   1       10.61       14.46      1.13 o 
   6   3   1       48.53       43.84      1.88 o 
   7   3   1        1.48        1.68      1.07 o 
   8   3   1       10.29       13.58      2.79 o 
   9   3   1        3.03        4.56      2.65 o 
 -10   4   1        2.12        1.73      3.70 o 
  -9   4   1        4.14        3.29      3.17 o 
  -8   4   1        3.29        2.00      2.65 o 
  -7   4   1        1.32        1.73      2.06 o 
  -6   4   1        2.65        1.88      1.65 o 
  -5   4   1       10.78        7.58      1.47 o 
  -4   4   1      315.53      330.28     10.23 o 
  -3   4   1      286.99      232.49      7.17 o 
  -2   4   1       97.24       70.02      1.65 o 
  -1   4   1     7623.99     8142.48    375.16 o 
   0   4   1        1.91        1.11      0.37 o 
   1   4   1     3113.14     3434.35     66.65 o 
   2   4   1       79.88       96.09      2.27 o 
   3   4   1       80.54      118.48      2.81 o 
   4   4   1      276.04      263.27      5.72 o 
   5   4   1       11.27        8.85      0.99 o 
   6   4   1       25.98       18.69      1.33 o 
   7   4   1      106.76      116.44      6.23 o 
   8   4   1       23.03       17.64      2.67 o 
   9   4   1        1.48        5.97      2.73 o 
 -10   5   1        2.01        4.79      3.47 o 
  -9   5   1        1.17        2.56      2.91 o 
  -8   5   1        3.66        3.29      2.50 o 
  -7   5   1       12.68       11.08      2.23 o 
  -6   5   1       40.18       31.33      2.67 o 
  -5   5   1      411.03      380.75     11.93 o 
  -4   5   1       32.36       44.91      2.26 o 
  -3   5   1      136.89      216.86      6.70 o 
  -2   5   1      216.87      267.21      5.48 o 
  -1   5   1        5.04       32.60      1.84 o 
   0   5   1       62.15       40.88      1.18 o 
   1   5   1        1.66       12.89      1.28 o 
   2   5   1       58.14       59.89      1.63 o 
   3   5   1      477.45      525.14     10.66 o 
   4   5   1       50.80       44.49      1.59 o 
   5   5   1        6.48        7.51      0.97 o 
   6   5   1       14.20       17.27      1.33 o 
   7   5   1       12.54       10.58      1.30 o 
   8   5   1        0.00       -2.26      2.12 o 
   9   5   1        0.74        0.94      2.62 o 
 -10   6   1        5.10        2.23      3.41 o 
  -9   6   1        5.23        8.26      2.97 o 
  -8   6   1        0.34        0.56      2.23 o 
  -7   6   1       67.65       65.49      3.85 o 
  -6   6   1        0.01        2.15      1.47 o 
  -5   6   1       15.62       15.40      1.50 o 
  -4   6   1        1.30        3.17      0.94 o 
  -3   6   1      894.31      873.04     17.29 o 
  -2   6   1     1182.08     1141.35     22.40 o 
  -1   6   1     4196.07     4442.26     86.03 o 
   0   6   1       23.12       60.10      1.61 o 
   1   6   1        4.64        2.69      0.52 o 
   2   6   1       95.10      129.97      3.00 o 
   3   6   1       29.39       32.46      1.32 o 
   4   6   1       38.05       26.45      1.76 o 
   5   6   1       10.71       13.00      1.10 o 
   6   6   1        1.24        2.00      1.08 o 
   7   6   1       85.45       87.56      4.73 o 
   8   6   1        0.07        0.56      2.32 o 
  -9   7   1       13.47        6.20      3.06 o 
  -8   7   1        7.61       10.32      2.44 o 
  -7   7   1        6.87       10.82      2.00 o 
  -6   7   1        5.70        9.20      1.65 o 
  -5   7   1        0.42        1.65      1.15 o 
  -4   7   1       15.66       15.71      1.03 o 
  -3   7   1       90.21       64.42      1.87 o 
  -2   7   1      240.87      202.19      4.33 o 
  -1   7   1      257.74      170.98      3.70 o 
   0   7   1      893.52     1094.83     21.54 o 
   1   7   1       92.46      130.03      3.00 o 
   2   7   1      105.48      106.00      2.61 o 
   3   7   1      140.33      134.55      3.24 o 
   4   7   1      275.73      286.35      9.80 o 
   5   7   1       20.48       29.88      1.61 o 
   6   7   1        2.13        1.91      1.76 o 
   7   7   1        1.01        0.21      1.88 o 
   8   7   1        6.32        5.29      2.32 o 
  -8   8   1       55.57       62.13      4.14 o 
  -7   8   1        3.61        0.35      1.82 o 
  -6   8   1      384.98      403.58     12.64 o 
  -5   8   1      105.63       75.56      2.34 o 
  -4   8   1      236.31      239.37      5.26 o 
  -3   8   1      337.56      445.17      9.13 o 
  -2   8   1      306.17      283.36      5.94 o 
  -1   8   1       68.79      108.25      2.59 o 
   0   8   1       85.11       51.49      3.78 o 
   1   8   1       78.27      118.32      2.85 o 
   2   8   1        5.09        9.11      0.82 o 
   3   8   1       13.33       19.66      1.12 o 
   4   8   1       23.96       25.82      1.46 o 
   5   8   1       13.24       20.94      2.13 o 
   6   8   1       52.33       48.47      3.64 o 
   7   8   1        0.86       -0.29      1.88 o 
  -7   9   1        1.87        1.43      2.31 o 
  -6   9   1       10.86       11.11      1.26 o 
  -5   9   1       51.56       33.74      1.75 o 
  -4   9   1       14.68       15.88      1.14 o 
  -3   9   1       15.08       23.90      1.31 o 
  -2   9   1       59.74       62.79      1.89 o 
  -1   9   1      113.03      130.47      3.06 o 
   0   9   1      332.46      355.69      8.02 o 
   1   9   1       84.92       93.46      2.50 o 
   2   9   1     1306.01     1270.43     25.13 o 
   3   9   1       15.87       18.42      1.16 o 
   4   9   1        0.01        0.30      0.88 o 
   5   9   1       14.83       12.11      2.06 o 
   6   9   1        1.87        0.00      1.97 o 
   7   9   1        0.58       -3.09      1.88 o 
  -9  10   1        0.07       -0.59      2.47 o 
  -8  10   1        1.72        2.56      2.35 o 
  -7  10   1        2.56        2.47      2.09 o 
  -6  10   1       53.73       56.90      3.38 o 
  -5  10   1       15.90       15.01      1.29 o 
  -4  10   1      102.12       86.66      2.59 o 
  -3  10   1        0.26        1.56      1.16 o 
  -2  10   1       52.76       53.89      1.80 o 
  -1  10   1       54.60       64.21      1.92 o 
   0  10   1       18.04       16.62      1.78 o 
   1  10   1       78.18       68.95      2.12 o 
   2  10   1       20.86       28.11      1.43 o 
   3  10   1      173.57      155.76      6.80 o 
   4  10   1       22.86       32.57      2.76 o 
   5  10   1        1.77        0.12      1.62 o 
   6  10   1        5.54        3.91      2.20 o 
  -8  11   1       16.36       18.08      2.76 o 
  -7  11   1       14.91       16.67      2.50 o 
  -6  11   1        2.42        0.24      1.94 o 
  -5  11   1        8.00        4.61      1.91 o 
  -4  11   1       19.39       24.06      3.38 o 
  -3  11   1      169.79      162.34      9.07 o 
  -2  11   1       31.64       30.40      1.52 o 
  -1  11   1      289.04      278.33     15.99 o 
   0  11   1      614.82      604.63     30.79 o 
   1  11   1       15.77       24.31      1.62 o 
   2  11   1       68.89       63.99      2.14 o 
   3  11   1       25.64       23.63      2.41 o 
   4  11   1       17.92       17.55      2.35 o 
   5  11   1        8.47       13.20      2.41 o 
   6  11   1        0.08       -1.29      2.09 o 
  -8  12   1        1.75        2.32      2.62 o 
  -7  12   1        8.22        7.67      2.50 o 
  -6  12   1      104.55      109.37      4.70 o 
  -5  12   1        3.55        4.82      2.03 o 
  -4  12   1       18.25       25.89      2.15 o 
  -3  12   1       23.37       15.64      1.68 o 
  -2  12   1      239.13      212.13      4.86 o 
  -1  12   1       55.08       59.65      2.12 o 
   0  12   1       27.12       30.88      1.60 o 
   1  12   1        0.03       -1.16      1.26 o 
   2  12   1        0.26       -1.13      1.10 o 
   3  12   1        4.89        7.00      1.94 o 
   4  12   1        2.55        5.17      2.06 o 
   5  12   1       11.85       19.49      2.76 o 
  -7  13   1        5.75        8.76      2.65 o 
  -6  13   1       16.70       17.69      2.67 o 
  -5  13   1        5.74        1.73      1.82 o 
  -4  13   1       46.46       47.35      3.14 o 
  -3  13   1        0.28        0.29      1.59 o 
  -2  13   1       86.42       98.73      3.97 o 
  -1  13   1        2.77        4.26      1.44 o 
   0  13   1       60.72       68.08      2.31 o 
   1  13   1       78.13       82.71      2.69 o 
   2  13   1        8.58        7.70      1.94 o 
   3  13   1        0.04        2.79      1.91 o 
   4  13   1        0.27       -1.91      1.88 o 
  -6  14   1        0.52        2.59      2.41 o 
  -5  14   1       11.86       22.25      2.65 o 
  -4  14   1        1.82        3.73      2.00 o 
  -3  14   1        0.01       -1.26      1.73 o 
  -2  14   1        6.68        3.82      1.70 o 
  -1  14   1        1.51        1.91      1.53 o 
   0  14   1       11.76       11.93      1.79 o 
   3  14   1       14.31       20.99      2.88 o 
  -5  15   1       38.94       34.80      3.06 o 
  -4  15   1        2.08        2.06      2.18 o 
  -3  15   1      115.77      128.53      5.11 o 
  -2  15   1       69.41       69.48      3.59 o 
  -1  15   1       86.36      113.95      4.61 o 
   0 -16   2        9.11        6.11      2.32 o 
  -2 -15   2       13.33       11.90      2.53 o 
  -1 -15   2       43.43       42.79      3.53 o 
   0 -15   2       12.66       13.84      2.41 o 
   1 -15   2       13.23       18.55      2.50 o 
   2 -15   2        2.42        5.26      2.09 o 
   3 -15   2       11.07       12.50      1.52 o 
   4 -15   2        0.87       -1.65      2.12 o 
   5 -15   2        0.00       -1.06      2.15 o 
  -3 -14   2        1.13        4.26      2.03 o 
  -2 -14   2        9.91       11.29      2.35 o 
  -1 -14   2        4.61       12.37      2.18 o 
   0 -14   2       69.66       64.25      3.82 o 
   1 -14   2       48.46       56.40      3.56 o 
   2 -14   2       37.52       39.59      2.08 o 
   3 -14   2       14.01       21.77      1.62 o 
   4 -14   2       10.79       12.50      2.45 o 
   5 -14   2       25.33       32.40      2.06 o 
   6 -14   2        3.70        3.56      2.29 o 
  -4 -13   2        7.64       12.26      2.59 o 
  -3 -13   2        0.68       -0.03      1.94 o 
  -2 -13   2        2.87        1.50      1.88 o 
  -1 -13   2        0.71        1.35      1.65 o 
   0 -13   2        3.03       -1.03      1.62 o 
   1 -13   2       46.59       43.27      4.32 o 
   2 -13   2       62.79       67.71      3.59 o 
   3 -13   2        0.12       -0.45      1.11 o 
   4 -13   2       72.73       85.60      2.90 o 
   5 -13   2       42.80       46.78      2.39 o 
   6 -13   2       21.44       27.46      2.05 o 
   7 -13   2        0.22        0.35      2.20 o 
  -5 -12   2        3.86        3.29      2.29 o 
  -4 -12   2       11.49       19.31      2.67 o 
  -3 -12   2        0.27        1.23      1.65 o 
  -2 -12   2        7.55       14.31      2.18 o 
  -1 -12   2       50.47       39.33      2.97 o 
   0 -12   2      221.41      232.33     14.24 o 
   1 -12   2       37.41       29.04      1.53 o 
   2 -12   2      512.89      584.83     16.58 o 
   3 -12   2       75.11       94.97      3.12 o 
   4 -12   2      109.77      103.79      3.20 o 
   5 -12   2       21.03       17.79      1.60 o 
   6 -12   2        5.80        4.23      1.44 o 
   7 -12   2       34.74       44.00      2.33 o 
   8 -12   2        8.86       11.32      3.17 o 
  -6 -11   2        3.52        2.41      2.29 o 
  -5 -11   2        2.32        1.97      2.09 o 
  -4 -11   2        1.89        1.41      1.88 o 
  -3 -11   2       93.84       90.38      4.56 o 
  -2 -11   2      751.67      787.86     24.13 o 
  -1 -11   2      286.19      308.71     10.23 o 
   0 -11   2        0.28        1.18      0.82 o 
   1 -11   2       46.26       42.21      1.71 o 
   2 -11   2      152.24      149.83      3.65 o 
   3 -11   2      119.16      120.30      3.22 o 
   4 -11   2       50.40       50.78      2.21 o 
   5 -11   2       22.34       25.55      2.98 o 
   6 -11   2       36.55       38.39      3.97 o 
   7 -11   2        3.80        6.55      2.12 o 
   8 -11   2        8.98       10.08      2.56 o 
  -6 -10   2        0.37        0.44      1.82 o 
  -5 -10   2        8.25        5.88      2.15 o 
  -4 -10   2        9.21        7.08      1.85 o 
  -3 -10   2       32.29       41.91      3.14 o 
  -2 -10   2      224.32      190.52      6.94 o 
  -1 -10   2       22.63       25.93      2.40 o 
   0 -10   2      634.04      617.60     12.46 o 
   1 -10   2      130.28      126.41      5.00 o 
   2 -10   2      353.29      393.98      8.22 o 
   3 -10   2      142.89      126.44      3.26 o 
   4 -10   2      126.39      123.02      3.27 o 
   5 -10   2      221.92      212.95      7.26 o 
   6 -10   2       98.31      107.75      4.59 o 
   7 -10   2        0.92        0.15      1.94 o 
   8 -10   2        0.34       -0.53      2.29 o 
   9 -10   2        0.08       -2.06      2.70 o 
  -7  -9   2        0.19        1.97      2.32 o 
  -6  -9   2        0.02        0.24      1.97 o 
  -5  -9   2        4.89        4.76      2.03 o 
  -4  -9   2      405.01      424.04     13.93 o 
  -3  -9   2      100.73       96.94      4.44 o 
  -2  -9   2       31.61       20.07      1.13 o 
  -1  -9   2       42.61       31.58      1.87 o 
   0  -9   2        3.96        3.57      0.68 o 
   1  -9   2       25.61       19.58      1.02 o 
   2  -9   2        0.48        6.68      0.88 o 
   3  -9   2        5.13        2.97      0.90 o 
   4  -9   2       30.70       26.83      2.20 o 
   5  -9   2       24.38       27.36      2.35 o 
   6  -9   2       25.69       24.45      2.26 o 
   7  -9   2       48.87       53.43      3.50 o 
   8  -9   2        3.33        4.41      2.47 o 
   9  -9   2        1.61       -0.97      2.76 o 
  -8  -8   2        0.06        0.29      2.32 o 
  -7  -8   2        1.57        1.59      1.97 o 
  -6  -8   2        0.30        1.97      2.00 o 
  -5  -8   2        0.05        1.73      1.82 o 
  -4  -8   2      317.16      260.21      9.08 o 
  -3  -8   2       45.53       42.44      1.51 o 
  -2  -8   2      476.72      463.58      9.47 o 
  -1  -8   2      317.06      292.47      6.12 o 
   0  -8   2     1884.06     2013.28     39.21 o 
   1  -8   2      302.09      304.42     11.49 o 
   2  -8   2     1630.71     1684.00     33.04 o 
   3  -8   2       13.87       18.58      1.59 o 
   4  -8   2      329.18      352.59     10.96 o 
   5  -8   2       70.55       76.13      3.41 o 
   6  -8   2        0.45        2.82      1.73 o 
   7  -8   2       10.08       16.05      2.38 o 
   8  -8   2        4.70        4.79      2.47 o 
   9  -8   2        2.02        2.00      2.85 o 
  -8  -7   2        4.75        3.64      2.47 o 
  -7  -7   2        8.58        1.21      2.18 o 
  -6  -7   2        2.26        7.44      1.97 o 
  -5  -7   2       37.25       29.07      2.56 o 
  -4  -7   2        8.70       13.96      1.94 o 
  -3  -7   2        5.83        3.48      0.60 o 
  -2  -7   2      259.48      214.58      4.59 o 
  -1  -7   2        0.08        2.07      0.49 o 
   0  -7   2      487.54      452.45      9.09 o 
   1  -7   2      406.19      438.25     14.24 o 
   2  -7   2      971.57      805.08     15.98 o 
   3  -7   2      636.71      557.30     16.61 o 
   4  -7   2      510.99      535.58     16.14 o 
   5  -7   2        1.28        5.82      1.47 o 
   6  -7   2        8.53       10.67      1.91 o 
   7  -7   2      109.17      100.64      4.76 o 
   8  -7   2        6.29        8.11      2.53 o 
   9  -7   2        1.45        2.44      2.53 o 
  -8  -6   2        5.49        6.14      2.56 o 
  -7  -6   2        8.29        9.55      2.35 o 
  -6  -6   2       24.88       28.48      2.88 o 
  -5  -6   2       84.94       66.81      3.59 o 
  -4  -6   2       22.57       16.06      0.79 o 
  -3  -6   2        6.00        8.46      1.35 o 
  -2  -6   2      304.98      343.29      7.01 o 
  -1  -6   2      104.18      122.31      2.78 o 
   0  -6   2      161.42      126.00      2.77 o 
   1  -6   2       46.16       24.87      1.01 o 
   2  -6   2      870.41      805.43     23.60 o 
   3  -6   2       13.54       16.52      1.29 o 
   4  -6   2        5.46        6.00      1.12 o 
   5  -6   2       53.92       58.08      3.09 o 
   6  -6   2        5.08        4.61      1.73 o 
   7  -6   2       12.48       15.52      2.47 o 
   8  -6   2        7.86       10.55      2.70 o 
   9  -6   2        0.33        0.47      2.85 o 
  10  -6   2        2.57        7.58      3.70 o 
  -9  -5   2        8.57        8.99      2.91 o 
  -8  -5   2        2.35        1.68      2.26 o 
  -7  -5   2        1.32        2.12      1.85 o 
  -6  -5   2       78.63       68.84      3.88 o 
  -5  -5   2       66.47       61.99      3.50 o 
  -4  -5   2      134.70      122.60      4.51 o 
  -3  -5   2      107.83       98.47      2.63 o 
  -2  -5   2        7.44       22.78      0.73 o 
  -1  -5   2        2.36        3.28      0.40 o 
   0  -5   2        8.42        7.00      0.46 o 
   1  -5   2     4173.36     4433.01    127.53 o 
   2  -5   2      205.15      228.61      7.02 o 
   3  -5   2      199.10      230.20      7.26 o 
   4  -5   2        1.71        2.38      1.00 o 
   5  -5   2      179.49      212.12      7.29 o 
   6  -5   2       26.01       34.09      2.67 o 
   7  -5   2       64.78       73.22      4.32 o 
   8  -5   2        0.96       -0.41      2.47 o 
   9  -5   2        0.84       -0.88      2.91 o 
  10  -5   2        0.01       -1.00      3.47 o 
  -9  -4   2       12.61       15.99      3.12 o 
  -8  -4   2        8.27       10.52      2.65 o 
  -7  -4   2       13.04       15.20      2.56 o 
  -6  -4   2        1.23        1.09      1.76 o 
  -5  -4   2       21.60       18.98      0.88 o 
  -4  -4   2     1542.33     1588.15     25.65 o 
  -3  -4   2        4.53        1.76      0.37 o 
  -2  -4   2      814.31      988.47     15.97 o 
  -1  -4   2       40.18       49.64      2.24 o 
   0  -4   2       14.10        4.87      0.48 o 
   2  -4   2      654.62      479.41     14.17 o 
   3  -4   2       87.48      144.23      4.82 o 
   4  -4   2       15.06       17.84      1.56 o 
   5  -4   2      178.95      180.14      6.47 o 
   6  -4   2       20.30       19.78      2.29 o 
   7  -4   2        0.08       -2.00      2.03 o 
   8  -4   2       61.89       61.37      4.67 o 
   9  -4   2       30.95       23.13      3.76 o 
  10  -4   2        8.99       13.81      3.97 o 
  -9  -3   2        4.05        3.00      2.62 o 
  -8  -3   2      158.69      167.98      7.26 o 
  -7  -3   2       42.97       37.74      3.06 o 
  -6  -3   2       31.25       33.51      2.73 o 
  -5  -3   2      132.75      126.01      6.58 o 
  -4  -3   2        7.81        4.20      0.72 o 
  -3  -3   2      210.23      195.00      3.38 o 
  -2  -3   2       83.41      124.62      3.52 o 
  -1  -3   2     5006.63     5284.03    142.73 o 
   0  -3   2       13.08       37.34      1.35 o 
   1  -3   2     6510.91     6854.21    197.84 o 
   2  -3   2     1487.11     1424.17     41.24 o 
   3  -3   2      851.28      943.52     27.69 o 
   4  -3   2      138.57      150.90      5.38 o 
   5  -3   2      221.22      229.43      7.97 o 
   6  -3   2       99.27      132.59      5.50 o 
   7  -3   2      147.12      139.91      6.29 o 
   8  -3   2       35.83       28.54      3.32 o 
   9  -3   2        5.71        9.08      3.47 o 
  10  -3   2        0.16       -1.79      3.67 o 
  -9  -2   2       31.22       30.01      3.50 o 
  -8  -2   2       25.32       26.25      3.09 o 
  -7  -2   2       41.37       31.16      2.79 o 
  -6  -2   2        0.49       -1.09      1.41 o 
  -5  -2   2        3.57        4.47      1.32 o 
  -4  -2   2      234.47      289.82      6.33 o 
  -3  -2   2     1158.96     1046.29     21.42 o 
  -2  -2   2      465.62      513.74     10.01 o 
  -1  -2   2      190.04      397.77     17.06 o 
   0  -2   2     7039.81     6416.84    416.71 o 
   1  -2   2        6.50       19.75      1.00 o 
   2  -2   2    26658.16    24032.64    691.57 o 
   3  -2   2     3196.82     3504.72    101.14 o 
   4  -2   2      413.70      339.63     10.76 o 
   5  -2   2      500.15      541.78     16.84 o 
   6  -2   2        3.15        3.64      1.68 o 
   7  -2   2       86.89      126.47      6.05 o 
   8  -2   2       12.51       12.34      3.12 o 
   9  -2   2        1.97       -1.06      2.97 o 
  10  -2   2        2.68        1.76      3.12 o 
 -10  -1   2        1.39        1.35      2.70 o 
  -9  -1   2        1.19       -0.26      2.38 o 
  -8  -1   2       32.48       33.98      3.29 o 
  -7  -1   2       25.67       19.16      2.53 o 
  -6  -1   2       60.65       49.47      1.87 o 
  -5  -1   2        1.85        1.23      0.78 o 
  -4  -1   2      379.94      297.68      6.52 o 
  -3  -1   2      784.84      886.03     18.20 o 
  -2  -1   2     1373.19     1496.56     30.36 o 
  -1  -1   2    10198.96    11305.57    228.24 o 
   0  -1   2      199.69       38.63      1.90 o 
   1  -1   2     2420.70     2394.44     38.48 o 
   2  -1   2    14058.83    11557.39    224.81 o 
   3  -1   2      863.63      697.15     13.89 o 
   4  -1   2        8.49       10.88      1.50 o 
   5  -1   2      210.73      245.66      8.41 o 
   6  -1   2       32.75       34.95      2.73 o 
   8  -1   2       79.66       91.56      5.35 o 
   9  -1   2        0.00       -1.23      3.00 o 
  10  -1   2        0.27       -2.41      2.79 o 
 -10   0   2        1.46        4.56      2.85 o 
  -9   0   2        3.55        5.08      2.59 o 
  -8   0   2        2.55        3.32      2.23 o 
  -7   0   2       62.87       60.78      3.64 o 
  -6   0   2       14.36       16.09      1.21 o 
  -5   0   2      130.93      125.59      4.85 o 
  -4   0   2      499.07      547.31     16.61 o 
  -3   0   2      248.89      283.40      8.82 o 
  -2   0   2     4174.44     3909.89    112.60 o 
  -1   0   2     2666.99     1801.14     45.56 o 
   0   0   2      136.13      137.03      2.32 o 
   1   0   2     5483.06     5327.76    124.07 o 
   2   0   2    11478.47    11449.38    850.56 o 
   3   0   2      205.92      125.28      4.50 o 
   4   0   2      241.30      156.82      4.14 o 
   5   0   2      160.07      148.82      3.63 o 
   6   0   2      248.34      227.05      8.11 o 
   7   0   2       16.81       10.96      2.12 o 
   8   0   2        1.46        2.26      2.26 o 
  10   0   2        1.19        2.53      3.23 o 
 -10   1   2        0.36        0.18      2.35 o 
  -9   1   2       10.06        7.14      2.67 o 
  -8   1   2       36.25       42.30      3.56 o 
  -7   1   2       45.32       45.32      3.09 o 
  -6   1   2       36.95       37.12      2.85 o 
  -5   1   2        7.05        8.14      1.56 o 
  -4   1   2      633.63      695.36     20.81 o 
  -3   1   2     1535.40     1537.21     44.68 o 
  -2   1   2    15006.14    15298.65    440.68 o 
  -1   1   2    10542.53     7751.60    185.16 o 
   0   1   2      247.45      335.75      8.39 o 
   1   1   2      953.68      956.18     18.72 o 
   2   1   2     1906.83     2444.61     47.60 o 
   3   1   2     1649.82     1422.98     31.29 o 
   4   1   2      481.99      421.47      8.72 o 
   5   1   2      839.32      902.78     18.11 o 
   6   1   2       43.91       33.34      1.71 o 
   7   1   2        1.67        0.41      1.97 o 
   8   1   2       40.11       45.09      3.73 o 
   9   1   2       33.56       41.38      3.91 o 
 -10   2   2       17.67       24.19      4.03 o 
  -8   2   2       10.38        9.23      2.15 o 
  -7   2   2       48.51       59.87      3.62 o 
  -6   2   2       11.71        5.73      1.70 o 
  -5   2   2       29.31       40.41      2.56 o 
  -4   2   2      750.38      646.13     19.37 o 
  -3   2   2       14.33       13.40      1.12 o 
  -2   2   2     5457.07     5234.53    101.74 o 
  -1   2   2     1745.10     1123.46     25.28 o 
   0   2   2     5643.06     6001.10    116.94 o 
   1   2   2      587.94      531.85     10.73 o 
   2   2   2     3569.95     4195.32     81.63 o 
   3   2   2        9.80        4.04      0.97 o 
   4   2   2      906.36      806.01     16.10 o 
   5   2   2        0.04        0.70      0.84 o 
   6   2   2      116.09      121.69      3.30 o 
   7   2   2        6.38        4.39      1.43 o 
   8   2   2       59.41       59.43      4.23 o 
   9   2   2       79.52       73.63      4.73 o 
 -10   3   2        1.04        4.76      3.59 o 
  -9   3   2       19.98       28.60      3.97 o 
  -8   3   2      124.89      131.56      6.67 o 
  -7   3   2       29.40       30.80      3.06 o 
  -6   3   2       32.58       21.07      2.29 o 
  -5   3   2        0.09        0.47      1.23 o 
  -4   3   2      175.96      160.19      5.50 o 
  -3   3   2      616.61      706.26     20.78 o 
  -2   3   2     1194.74      781.78     15.33 o 
  -1   3   2     5691.92     6494.18    245.97 o 
   0   3   2     3156.38     2447.28     47.55 o 
   1   3   2      603.40      743.45     21.19 o 
   2   3   2       69.72      129.78      2.89 o 
   3   3   2      462.71      461.58      9.36 o 
   4   3   2       16.28       11.59      1.50 o 
   5   3   2      282.75      294.35      6.43 o 
   6   3   2       16.63       22.52      1.42 o 
   7   3   2       19.21       15.35      1.46 o 
   8   3   2        7.83        4.59      2.18 o 
   9   3   2        1.20        0.44      2.56 o 
 -10   4   2        8.68       14.84      4.03 o 
  -9   4   2        9.45       14.55      3.47 o 
  -8   4   2       21.01       24.78      3.32 o 
  -7   4   2        5.86        7.88      2.26 o 
  -6   4   2      186.60      216.91      7.73 o 
  -5   4   2       78.31       95.20      3.97 o 
  -4   4   2      480.23      603.51     18.02 o 
  -3   4   2     1387.38     1536.67     29.97 o 
  -2   4   2      415.38      513.07     10.15 o 
  -1   4   2      104.28      203.17      4.66 o 
   0   4   2     3569.01     4171.67     81.01 o 
   1   4   2       23.67       19.02      0.82 o 
   2   4   2       15.16       10.13      0.65 o 
   3   4   2        0.22        1.35      0.69 o 
   4   4   2      525.32      559.45     11.41 o 
   5   4   2       61.37       55.40      1.92 o 
   6   4   2       17.91       18.99      1.34 o 
   7   4   2        4.68        7.64      1.26 o 
   8   4   2        0.26       -0.58      1.32 o 
   9   4   2        1.13        3.32      2.62 o 
 -10   5   2        6.03       -0.41      3.41 o 
  -9   5   2        1.27        1.26      3.17 o 
  -8   5   2        0.26        0.41      2.38 o 
  -7   5   2       15.31       14.75      2.32 o 
  -6   5   2       74.23       70.83      3.70 o 
  -5   5   2       24.37       38.59      2.50 o 
  -4   5   2      543.72      540.32     16.14 o 
  -3   5   2      256.18      283.75      5.84 o 
  -2   5   2     3987.81     3651.43     77.14 o 
  -1   5   2     4450.34     5135.83    100.01 o 
   0   5   2      150.49       70.49      1.78 o 
   1   5   2     2991.50     3587.67     69.65 o 
   2   5   2        3.50        5.62      0.60 o 
   3   5   2       23.66       28.78      1.41 o 
   4   5   2       79.65       72.85      2.15 o 
   5   5   2        1.31        0.91      0.83 o 
   6   5   2       59.26       52.24      2.08 o 
   7   5   2      106.20      115.57      3.52 o 
   8   5   2        0.36       -1.00      2.03 o 
   9   5   2        0.12       -0.56      2.56 o 
  -9   6   2       10.57       11.37      3.03 o 
  -8   6   2        3.68        3.62      2.41 o 
  -7   6   2        0.00       -1.26      1.73 o 
  -6   6   2        1.23        0.68      1.53 o 
  -5   6   2        4.04        3.88      1.12 o 
  -4   6   2      133.95      122.11      2.91 o 
  -3   6   2      917.07      982.66     19.34 o 
  -2   6   2      822.87      948.06     18.65 o 
  -1   6   2     2174.74     2589.86     50.31 o 
   0   6   2     1386.30     1754.87     34.21 o 
   1   6   2       98.74      179.57      3.90 o 
   2   6   2      439.73      492.63      9.99 o 
   3   6   2       10.73       15.46      0.95 o 
   4   6   2        0.70       -0.21      0.77 o 
   5   6   2      103.87       77.39      2.42 o 
   6   6   2       62.19       53.34      2.70 o 
   7   6   2        0.67        0.01      1.25 o 
   8   6   2        1.99        2.67      2.53 o 
  -8   7   2        0.61       -0.59      2.00 o 
  -7   7   2        3.62        3.00      1.70 o 
  -6   7   2       95.62       93.00      4.06 o 
  -5   7   2       71.81       79.47      2.38 o 
  -4   7   2      902.96      908.26     18.04 o 
  -3   7   2      109.14      164.61      3.68 o 
  -2   7   2       31.93       44.26      1.38 o 
  -1   7   2       10.86        9.51      0.62 o 
   0   7   2        1.08        8.67      1.57 o 
   1   7   2      442.29      397.83      8.14 o 
   2   7   2       13.08       18.15      1.06 o 
   3   7   2      113.19      106.00      2.73 o 
   4   7   2      126.22      121.47      3.17 o 
   5   7   2      173.84      122.88      4.10 o 
   6   7   2       16.28       16.99      1.47 o 
   7   7   2        1.55       -0.73      2.12 o 
   8   7   2        0.21       -2.06      2.23 o 
  -7   8   2        0.62       -0.74      1.16 o 
  -6   8   2       37.46       40.68      2.04 o 
  -5   8   2      165.42      145.09      3.59 o 
  -4   8   2       11.69        7.43      0.88 o 
  -3   8   2       59.83       53.54      1.73 o 
  -2   8   2      441.95      457.48     11.15 o 
  -1   8   2       91.11      119.12      5.82 o 
   0   8   2      676.29      758.04     15.10 o 
   1   8   2        2.44        5.49      0.72 o 
   2   8   2      454.98      450.68     10.18 o 
   3   8   2       47.00       27.82      1.45 o 
   4   8   2       97.90      103.43      2.85 o 
   5   8   2       68.34       80.85      2.62 o 
   6   8   2       58.40       54.32      3.76 o 
   7   8   2        2.05        3.41      2.32 o 
  -9   9   2        6.79        4.20      2.18 o 
  -8   9   2        0.99        0.38      2.20 o 
  -7   9   2        6.35       10.11      2.18 o 
  -6   9   2       25.85       23.51      2.29 o 
  -5   9   2       69.86       88.77      2.57 o 
  -4   9   2      195.46      219.63      8.04 o 
  -3   9   2       25.63       19.11      2.28 o 
  -2   9   2       55.44       55.11      1.70 o 
  -1   9   2       91.25      105.72      2.88 o 
   0   9   2       90.46       76.69      2.12 o 
   1   9   2      572.33      601.48     12.19 o 
   2   9   2        0.01        1.16      0.78 o 
   3   9   2       22.24       18.92      1.19 o 
   4   9   2        5.60        4.92      1.03 o 
   5   9   2       80.16       82.95      2.69 o 
   6   9   2        1.35       -2.32      1.88 o 
   7   9   2        2.67        4.14      2.47 o 
  -9  10   2        1.65       -1.85      2.35 o 
  -8  10   2       13.11       12.34      2.53 o 
  -7  10   2        2.09        1.32      1.79 o 
  -6  10   2       34.82       34.48      2.70 o 
  -5  10   2        9.98        9.05      1.88 o 
  -4  10   2       35.92       46.59      2.76 o 
  -3  10   2      348.72      364.15      7.68 o 
  -2  10   2      312.83      344.78      7.24 o 
  -1  10   2      422.57      433.95     19.59 o 
   0  10   2      245.68      276.62      5.97 o 
   1  10   2      130.06      128.80      3.23 o 
   2  10   2      404.56      452.52     13.83 o 
   3  10   2       76.00       87.28      5.39 o 
   4  10   2        0.53        0.24      1.23 o 
   5  10   2        0.01        0.62      1.85 o 
   6  10   2        1.42       -1.65      2.00 o 
  -8  11   2        1.22       -2.20      2.03 o 
  -7  11   2       14.68       15.87      2.26 o 
  -6  11   2        3.15        2.97      2.06 o 
  -5  11   2        3.76        5.76      1.88 o 
  -4  11   2       35.53       33.57      2.41 o 
  -3  11   2       35.19       36.12      2.44 o 
  -2  11   2       73.27       59.28      2.82 o 
  -1  11   2       79.24       87.35      5.29 o 
   0  11   2      157.03      176.10      4.18 o 
   1  11   2        0.07        2.05      1.18 o 
   2  11   2        0.33       -0.09      0.83 o 
   3  11   2       11.56        8.08      1.14 o 
   4  11   2        0.12       -0.03      1.68 o 
   5  11   2       11.36       11.73      2.44 o 
  -8  12   2        1.02       -0.03      2.47 o 
  -7  12   2        7.85       13.70      2.44 o 
  -6  12   2        1.09       -4.00      2.00 o 
  -5  12   2      113.15      111.84      4.73 o 
  -4  12   2       61.79       61.58      3.32 o 
  -3  12   2      261.15      252.89      7.91 o 
  -2  12   2      156.05      163.33      5.47 o 
  -1  12   2        5.04        2.79      1.32 o 
   0  12   2       34.62       25.48      1.88 o 
   1  12   2       28.64       21.62      2.04 o 
   2  12   2       25.15       28.08      1.68 o 
   3  12   2        9.20        5.08      1.91 o 
   4  12   2        1.81        0.73      1.82 o 
   5  12   2        0.00       -0.68      2.00 o 
  -7  13   2        0.19        1.85      2.56 o 
  -6  13   2        9.38       10.61      2.56 o 
  -5  13   2       42.50       39.03      2.91 o 
  -4  13   2        0.02        0.44      1.79 o 
  -3  13   2        6.07        6.82      1.82 o 
  -2  13   2       79.14       80.95      3.62 o 
  -1  13   2       29.84       31.68      2.41 o 
   0  13   2       75.65       75.83      3.29 o 
   1  13   2       85.67       76.45      3.50 o 
   2  13   2        8.84       15.40      1.82 o 
   3  13   2        0.76        0.79      1.79 o 
   4  13   2        0.00        1.82      1.97 o 
  -6  14   2        5.69        8.91      2.56 o 
  -5  14   2       32.42       31.36      2.91 o 
  -4  14   2        3.24        0.29      2.03 o 
  -3  14   2       19.66       18.63      2.29 o 
  -2  14   2       29.23       33.80      2.50 o 
  -1  14   2        0.49       -1.53      1.47 o 
   0  14   2        6.25        9.46      1.65 o 
   1  14   2        0.60        5.38      1.59 o 
  -4  15   2       49.95       40.86      3.09 o 
  -3  15   2       18.77       20.99      2.44 o 
  -2  15   2      106.10      100.93      4.35 o 
  -1  15   2       28.21       30.27      2.47 o 
   0  15   2       34.24       44.62      3.09 o 
   1 -16   3       24.66       33.01      3.14 o 
   2 -16   3        7.19       17.22      2.62 o 
   3 -16   3       22.59       25.66      2.88 o 
  -2 -15   3        4.32        5.67      2.32 o 
  -1 -15   3        0.27       -2.20      1.82 o 
   0 -15   3       99.64      101.34      5.06 o 
   1 -15   3        2.33       -2.67      2.00 o 
   2 -15   3       75.96       88.32      4.70 o 
   3 -15   3       15.86       18.45      3.03 o 
   4 -15   3        0.56       -0.06      1.48 o 
   5 -15   3        3.40       -0.95      1.55 o 
  -3 -14   3        0.84        2.00      1.97 o 
  -2 -14   3        0.04       -1.03      1.94 o 
  -1 -14   3        0.66        1.32      1.88 o 
   0 -14   3        3.00        5.38      2.00 o 
   1 -14   3       18.01       25.13      2.56 o 
   2 -14   3        8.55       14.05      2.29 o 
   3 -14   3       55.48       69.93      2.56 o 
   4 -14   3        0.33       -1.89      2.40 o 
   5 -14   3       16.06       15.58      1.76 o 
   6 -14   3        6.06        5.01      1.70 o 
  -4 -13   3        8.37        9.38      2.53 o 
  -3 -13   3       16.63       17.87      2.70 o 
  -2 -13   3       22.58       30.24      2.91 o 
  -1 -13   3        0.42        1.09      1.73 o 
   0 -13   3        1.70        1.70      1.76 o 
   1 -13   3        3.67        1.12      1.68 o 
   2 -13   3       30.29       33.59      1.78 o 
   3 -13   3      235.83      289.04     11.64 o 
   4 -13   3       79.19       89.06      2.96 o 
   5 -13   3        2.73        5.73      1.50 o 
   6 -13   3        3.49        1.65      2.23 o 
   7 -13   3       10.95       11.04      1.80 o 
  -5 -12   3        1.34        2.09      1.97 o 
  -4 -12   3       10.76       14.87      2.56 o 
  -3 -12   3       14.98       13.70      2.41 o 
  -2 -12   3       15.87       13.81      2.00 o 
  -1 -12   3       36.64       24.54      2.26 o 
   0 -12   3       65.43       79.45      3.94 o 
   1 -12   3      101.25       81.27      2.46 o 
   2 -12   3      223.55      232.92      5.28 o 
   3 -12   3        0.03        2.38      1.20 o 
   4 -12   3       48.69       49.22      2.22 o 
   5 -12   3        0.35       -0.74      1.30 o 
   6 -12   3       13.07       18.71      4.54 o 
   7 -12   3        1.18        3.62      2.29 o 
   8 -12   3        0.42        1.12      2.53 o 
  -6 -11   3        3.04        4.38      2.18 o 
  -5 -11   3        0.71        0.53      2.06 o 
  -4 -11   3        1.64       -0.29      1.65 o 
  -3 -11   3       73.83       71.22      3.85 o 
  -2 -11   3      298.37      252.65      8.88 o 
  -1 -11   3      146.15      141.96      5.58 o 
   0 -11   3      456.47      496.74     26.36 o 
   1 -11   3       86.56       93.51      2.60 o 
   2 -11   3      317.80      322.89      7.07 o 
   3 -11   3        0.32        1.45      1.03 o 
   4 -11   3       39.73       32.64      1.77 o 
   5 -11   3       16.06       22.94      2.70 o 
   6 -11   3        0.58        0.73      1.85 o 
   7 -11   3        1.08        1.35      2.12 o 
   8 -11   3        2.19        1.85      2.50 o 
  -6 -10   3        6.31        5.20      2.35 o 
  -5 -10   3       18.65       20.46      2.73 o 
  -4 -10   3        1.66        3.26      1.88 o 
  -3 -10   3        9.04        5.88      1.85 o 
  -2 -10   3       74.41       48.53      2.88 o 
  -1 -10   3       41.50       40.77      2.67 o 
   0 -10   3        0.42        2.19      0.76 o 
   1 -10   3      660.36      686.33     13.81 o 
   2 -10   3       24.44       24.11      1.39 o 
   3 -10   3       56.68       52.28      1.97 o 
   4 -10   3       21.69       19.94      2.32 o 
   5 -10   3       91.90       89.41      3.97 o 
   6 -10   3        3.78        3.17      1.88 o 
   7 -10   3        1.30        3.12      2.15 o 
   8 -10   3       11.83       14.61      2.79 o 
   9 -10   3        2.77        4.14      2.91 o 
  -7  -9   3        5.74        7.05      2.35 o 
  -6  -9   3        3.85        2.41      1.94 o 
  -5  -9   3       55.46       37.77      3.17 o 
  -4  -9   3        1.31        0.21      1.70 o 
  -3  -9   3      141.69      140.35      5.67 o 
  -2  -9   3        2.57        4.29      1.26 o 
  -1  -9   3       21.36       27.73      1.24 o 
   0  -9   3       11.23       18.06      0.98 o 
   1  -9   3       97.70       92.49      2.41 o 
   2  -9   3        0.03        1.97      0.82 o 
   3  -9   3       34.06       43.43      1.76 o 
   4  -9   3        2.60        3.73      1.44 o 
   5  -9   3       26.28       35.15      2.65 o 
   6  -9   3      153.56      148.49      5.70 o 
   7  -9   3       56.59       55.11      3.64 o 
   8  -9   3        1.31        2.88      2.53 o 
   9  -9   3       16.87       21.57      3.44 o 
  -8  -8   3        2.10       -0.12      2.38 o 
  -7  -8   3        6.72        4.09      2.41 o 
  -6  -8   3       30.55       18.99      2.70 o 
  -5  -8   3        1.17       -0.15      1.79 o 
  -4  -8   3      133.90       97.70      4.56 o 
  -3  -8   3        4.08        4.64      1.38 o 
  -2  -8   3        5.85        6.29      0.61 o 
  -1  -8   3      836.94      754.69     15.03 o 
   0  -8   3      126.17      112.21      3.16 o 
   1  -8   3      489.89      562.58     11.30 o 
   2  -8   3        2.16        3.80      1.12 o 
   3  -8   3      997.29     1021.46     30.01 o 
   4  -8   3        2.53        1.03      1.23 o 
   5  -8   3      246.68      228.85      7.70 o 
   6  -8   3      105.51       91.09      4.23 o 
   7  -8   3        0.00        1.26      1.79 o 
   8  -8   3        4.40        7.35      2.59 o 
   9  -8   3        1.29        1.29      2.94 o 
  -8  -7   3        0.03       -1.85      2.00 o 
  -7  -7   3        3.85        1.18      1.97 o 
  -6  -7   3       23.17       17.93      2.59 o 
  -5  -7   3       75.66       65.87      3.85 o 
  -4  -7   3       10.75       14.30      1.09 o 
  -3  -7   3       34.30       44.47      2.62 o 
  -2  -7   3      230.86      280.39      8.35 o 
  -1  -7   3        0.28        6.62      0.56 o 
   0  -7   3       69.27       72.14      1.84 o 
   1  -7   3     1624.90     2025.12     50.75 o 
   2  -7   3       21.40       11.02      1.38 o 
   3  -7   3        3.35        2.41      1.09 o 
   4  -7   3      123.38      143.02      5.08 o 
   5  -7   3        8.79       10.35      1.70 o 
   6  -7   3       20.57       12.93      2.06 o 
   7  -7   3        1.67        2.62      2.12 o 
   8  -7   3       29.42       25.78      2.85 o 
   9  -7   3        0.47       -1.06      2.70 o 
  -8  -6   3        0.07       -0.71      2.32 o 
  -7  -6   3       38.13       31.68      3.20 o 
  -6  -6   3        0.23        0.82      1.88 o 
  -5  -6   3        1.82        4.17      1.73 o 
  -4  -6   3      120.96      135.03      3.41 o 
  -3  -6   3       15.68       19.90      0.79 o 
  -2  -6   3      478.65      422.03      7.03 o 
  -1  -6   3      158.84      207.37      4.33 o 
   0  -6   3     1326.65     1156.30     22.63 o 
   1  -6   3      504.39      585.70     17.40 o 
   2  -6   3      820.55      874.62     25.63 o 
   3  -6   3        9.40       11.43      1.15 o 
   4  -6   3      776.44      811.58     24.07 o 
   5  -6   3       31.28       31.74      2.29 o 
   6  -6   3       35.54       36.42      2.97 o 
   7  -6   3        0.06        2.00      1.85 o 
   8  -6   3       34.16       37.39      3.32 o 
   9  -6   3        0.84       -0.18      2.91 o 
  10  -6   3        0.47        2.06      3.53 o 
  -9  -5   3        3.38        4.56      2.41 o 
  -8  -5   3        5.21        4.26      2.20 o 
  -7  -5   3        1.68        2.91      2.15 o 
  -6  -5   3       59.08       71.22      4.09 o 
  -5  -5   3      236.64      221.05      9.23 o 
  -4  -5   3      184.52      209.77      3.75 o 
  -3  -5   3       53.81       45.35      1.12 o 
  -2  -5   3       46.27       57.93      3.11 o 
  -1  -5   3       26.25       38.68      1.04 o 
   0  -5   3       21.46       18.00      0.72 o 
   1  -5   3       45.54      123.24      4.11 o 
   2  -5   3      165.91      120.98      4.03 o 
   3  -5   3      106.22      110.51      3.88 o 
   4  -5   3       18.63       21.43      1.85 o 
   5  -5   3      196.85      206.66      7.11 o 
   6  -5   3        2.50        0.53      1.68 o 
   7  -5   3        0.13       -0.88      2.06 o 
   8  -5   3        2.21        1.00      2.50 o 
   9  -5   3        9.62       16.93      3.50 o 
  10  -5   3        0.49        0.38      3.59 o 
  -9  -4   3        4.14        7.20      2.73 o 
  -8  -4   3        0.04        1.29      2.29 o 
  -7  -4   3       57.18       44.59      3.59 o 
  -6  -4   3       19.04       13.96      2.06 o 
  -5  -4   3        1.87        0.04      0.76 o 
  -4  -4   3      231.31      228.72      5.17 o 
  -3  -4   3       17.58       40.47      1.00 o 
  -2  -4   3     3178.85     3186.58     51.09 o 
  -1  -4   3      108.69      124.77      3.53 o 
   0  -4   3       41.21       35.36      1.10 o 
   1  -4   3     1018.75     1264.13     36.62 o 
   2  -4   3       61.65       43.94      1.82 o 
   3  -4   3      209.53      246.66      7.79 o 
   4  -4   3       14.48       23.60      1.82 o 
   5  -4   3      133.54      139.79      5.41 o 
   6  -4   3      113.66      115.04      5.06 o 
   7  -4   3        0.05        2.88      2.15 o 
   8  -4   3       12.98       13.58      2.73 o 
   9  -4   3        0.11        0.06      3.03 o 
  10  -4   3        0.80        5.26      3.70 o 
  -9  -3   3        1.70        1.88      2.56 o 
  -8  -3   3        0.20        1.32      2.23 o 
  -7  -3   3       25.85       20.07      2.47 o 
  -6  -3   3        6.17        4.29      1.65 o 
  -5  -3   3       91.43       96.62      2.65 o 
  -4  -3   3       81.02       76.19      4.06 o 
  -3  -3   3      471.86      497.02     10.41 o 
  -2  -3   3      256.90      336.82      7.09 o 
  -1  -3   3     1483.98     1744.40     52.89 o 
   0  -3   3        2.22        2.82      0.41 o 
   1  -3   3      269.41      127.53      4.03 o 
   2  -3   3      423.77      341.42     10.26 o 
   3  -3   3      902.84      814.69     24.04 o 
   4  -3   3      106.59       94.94      3.85 o 
   5  -3   3        1.29        2.15      1.50 o 
   6  -3   3       13.74        7.58      2.09 o 
   7  -3   3       48.30       54.05      3.85 o 
   8  -3   3        0.03       -0.73      2.67 o 
   9  -3   3        2.95        7.26      3.35 o 
  10  -3   3       23.60       24.60      4.47 o 
  -9  -2   3       21.51       26.13      3.35 o 
  -8  -2   3       11.76        7.41      2.50 o 
  -7  -2   3        2.36       -0.24      1.88 o 
  -6  -2   3      297.32      276.55      6.32 o 
  -5  -2   3      149.54      124.66      3.21 o 
  -4  -2   3      653.81      641.09     13.39 o 
  -3  -2   3       19.90       10.02      0.66 o 
  -2  -2   3       19.19       10.53      0.82 o 
  -1  -2   3     2142.57     2684.63     72.77 o 
   0  -2   3     7368.68     6924.23    111.00 o 
   1  -2   3        8.10        6.40      0.31 o 
   2  -2   3    11553.07    11861.65    230.12 o 
   3  -2   3     1470.75     1367.64     39.91 o 
   4  -2   3      517.66      526.38     16.14 o 
   5  -2   3     1077.92     1090.56     32.54 o 
   6  -2   3       30.66       25.98      2.65 o 
   7  -2   3        4.89        6.53      2.18 o 
   8  -2   3        1.60        3.44      2.47 o 
   9  -2   3       13.35        9.79      3.44 o 
  10  -2   3        5.02        3.73      3.64 o 
 -10  -1   3        2.84       -0.65      2.62 o 
  -9  -1   3        0.01        2.56      2.50 o 
  -8  -1   3       17.27       19.81      2.67 o 
  -7  -1   3        1.88       -0.06      1.62 o 
  -6  -1   3       71.88       58.59      2.13 o 
  -5  -1   3       31.85       16.36      1.85 o 
  -4  -1   3      254.22      260.08      5.82 o 
  -3  -1   3        0.97        1.66      0.56 o 
  -2  -1   3     2337.48     2502.99     50.59 o 
  -1  -1   3     3124.17     3979.71     74.35 o 
   0  -1   3    13759.25    11262.94    180.15 o 
   1  -1   3    11530.00     9617.57    202.01 o 
   2  -1   3    19994.58    19127.72   1169.53 o 
   3  -1   3       63.06       37.92      1.45 o 
   4  -1   3      655.87      571.19     11.59 o 
   5  -1   3      131.20      142.98      3.60 o 
   6  -1   3       43.56       42.82      3.35 o 
   7  -1   3       24.77       20.57      2.76 o 
   8  -1   3       41.65       48.73      4.03 o 
   9  -1   3        0.23       -0.53      3.06 o 
  10  -1   3        0.01       -1.88      3.35 o 
 -10   0   3        2.78        4.41      2.85 o 
  -9   0   3       24.33       34.80      3.35 o 
  -8   0   3        3.45        0.44      1.85 o 
  -7   0   3        0.94        0.30      1.05 o 
  -6   0   3       12.95       12.85      1.28 o 
  -5   0   3       78.79       75.13      3.53 o 
  -4   0   3       16.30       21.81      1.70 o 
  -3   0   3       28.17       42.71      2.20 o 
  -2   0   3     4737.11     4344.32    107.46 o 
  -1   0   3     1888.89     1392.54     22.35 o 
   0   0   3      293.64      357.11      5.80 o 
   1   0   3       40.86       55.35      1.04 o 
   2   0   3     1190.07      751.79     14.81 o 
   3   0   3      175.77      141.18      3.20 o 
   4   0   3       74.04      132.19      3.21 o 
   5   0   3        5.10        7.32      0.97 o 
   6   0   3      226.24      246.85     12.61 o 
   7   0   3        0.74        0.50      1.76 o 
   9   0   3       18.79       21.78      3.73 o 
  10   0   3        0.16        0.29      3.20 o 
 -10   1   3        0.00       -1.18      2.67 o 
  -9   1   3       45.54       44.88      3.82 o 
  -8   1   3       56.05       57.81      3.97 o 
  -7   1   3       12.27       11.93      2.09 o 
  -6   1   3        0.50        0.76      1.56 o 
  -5   1   3      506.15      513.63     15.87 o 
  -4   1   3     1160.52     1119.93     32.95 o 
  -3   1   3     2551.86     2527.78     73.07 o 
  -2   1   3    36415.23    29390.67    845.58 o 
  -1   1   3     2727.98     3366.92     94.47 o 
   0   1   3     6402.56     7005.22    136.19 o 
   1   1   3      360.88      226.28      3.77 o 
   2   1   3       37.01      129.88      2.85 o 
   3   1   3      218.59      201.04      4.35 o 
   4   1   3       39.64       29.35      1.28 o 
   5   1   3      149.36      145.70      3.63 o 
   6   1   3       23.06       26.15      2.19 o 
   7   1   3        6.59        5.79      1.26 o 
   8   1   3        0.94        1.38      2.06 o 
   9   1   3        3.95        2.56      2.65 o 
 -10   2   3        0.50        1.70      3.17 o 
  -9   2   3       24.36       23.43      3.03 o 
  -8   2   3        0.41        1.82      2.09 o 
  -7   2   3       14.54       13.81      2.15 o 
  -6   2   3        4.70        6.50      1.65 o 
  -5   2   3        2.34        1.50      1.29 o 
  -4   2   3      482.16      447.47     13.67 o 
  -3   2   3       73.38       78.86      2.94 o 
  -2   2   3      499.24      339.79      6.79 o 
  -1   2   3     2725.95     2380.73     62.52 o 
   0   2   3      378.85      262.22      5.31 o 
   1   2   3       20.55       28.37      1.37 o 
   2   2   3       19.76       64.57      2.11 o 
   3   2   3      758.35      687.97     13.74 o 
   4   2   3      323.35      319.97      6.78 o 
   5   2   3       64.60       69.04      2.23 o 
   6   2   3        2.82       -0.27      0.99 o 
   7   2   3        4.54        8.02      1.33 o 
   8   2   3       24.23       26.92      3.20 o 
   9   2   3       15.45       20.31      3.06 o 
 -10   3   3        6.27       11.35      3.73 o 
  -9   3   3       28.51       45.06      4.35 o 
  -8   3   3        3.51        3.73      2.70 o 
  -6   3   3        1.14        0.62      1.44 o 
  -4   3   3      129.43      111.60      4.17 o 
  -3   3   3       63.73      109.95      2.51 o 
  -2   3   3       19.37       73.22      1.68 o 
  -1   3   3     4473.01     5194.76    101.42 o 
   0   3   3     3282.76     3986.52     77.46 o 
   1   3   3      838.32      697.30     13.77 o 
   2   3   3      164.80      202.23      4.28 o 
   3   3   3      181.39      211.07      4.57 o 
   4   3   3      258.09      295.91      6.33 o 
   5   3   3      199.96      209.82      4.87 o 
   6   3   3        9.58       11.54      1.23 o 
   7   3   3       64.83       56.28      2.78 o 
   8   3   3        8.37        9.24      1.50 o 
   9   3   3        0.01        0.00      2.59 o 
 -10   4   3        0.09        0.82      3.41 o 
  -9   4   3        2.07        6.50      3.12 o 
  -8   4   3       30.78       43.21      3.76 o 
  -7   4   3       19.40       36.27      3.09 o 
  -6   4   3      162.53      164.27      6.20 o 
  -5   4   3       17.75       10.90      1.47 o 
  -4   4   3     2366.18     2605.88     50.67 o 
  -3   4   3      755.24      642.74     12.73 o 
  -2   4   3      906.81      610.82     12.04 o 
  -1   4   3       86.95       53.41      1.90 o 
   0   4   3     1115.57      789.28     15.52 o 
   1   4   3     1027.53     1052.92     20.70 o 
   2   4   3      172.60      150.23      3.36 o 
   3   4   3     1292.05     1227.24     24.21 o 
   4   4   3       80.27       55.82      1.85 o 
   5   4   3        6.87        8.63      1.62 o 
   6   4   3        1.66        2.45      1.07 o 
   7   4   3       15.36       12.32      1.47 o 
   8   4   3        2.11        1.35      1.37 o 
   9   4   3        9.22       11.32      3.03 o 
  -9   5   3        3.65        2.73      2.82 o 
  -8   5   3       26.04       33.98      3.53 o 
  -7   5   3      156.80      172.38      6.73 o 
  -6   5   3        3.46        3.88      1.50 o 
  -5   5   3       27.14       26.98      1.37 o 
  -4   5   3      302.52      318.62      6.86 o 
  -3   5   3     1405.23     1334.61     26.06 o 
  -2   5   3     2565.53     3205.08     62.25 o 
  -1   5   3      258.02      266.32      5.42 o 
   0   5   3      488.75      672.46     13.28 o 
   1   5   3      165.38      186.25      4.02 o 
   2   5   3      381.55      378.49      7.77 o 
   3   5   3       17.98       10.32      1.75 o 
   4   5   3      392.04      466.46      9.69 o 
   5   5   3       53.69       47.95      1.91 o 
   6   5   3      113.91      128.58      6.54 o 
   7   5   3        9.02        6.70      1.35 o 
   8   5   3        2.96        1.77      1.41 o 
  -8   6   3        6.70        7.02      2.32 o 
  -7   6   3      116.53      136.61      5.53 o 
  -6   6   3      304.89      301.07     10.85 o 
  -5   6   3       21.38       25.80      1.33 o 
  -4   6   3        0.96        3.85      1.43 o 
  -3   6   3      221.35      251.25      5.24 o 
  -2   6   3      127.71      184.48      6.19 o 
  -1   6   3     1527.11     1661.25     32.39 o 
   0   6   3       40.62       31.50      1.13 o 
   1   6   3     1543.95     1813.96     35.45 o 
   2   6   3      291.22      293.88      6.20 o 
   3   6   3      313.76      319.05      6.79 o 
   4   6   3       17.82       26.37      1.36 o 
   5   6   3       80.91       65.27      2.22 o 
   6   6   3        5.07        4.49      1.63 o 
   7   6   3        0.10        1.24      1.41 o 
   8   6   3       17.66       18.87      3.14 o 
  -8   7   3        2.01        0.94      1.97 o 
  -7   7   3       24.10       27.95      2.44 o 
  -6   7   3      157.49      160.28      3.95 o 
  -5   7   3      459.37      443.67      9.17 o 
  -4   7   3        0.05        0.22      0.72 o 
  -3   7   3      427.67      403.40      8.25 o 
  -2   7   3      201.80      251.93      5.24 o 
  -1   7   3      539.66      489.36      9.83 o 
   0   7   3      785.51      974.38     27.89 o 
   1   7   3      127.02      123.50      4.28 o 
   2   7   3      139.82      135.98      5.73 o 
   3   7   3        0.37        1.44      0.78 o 
   4   7   3       16.24       18.07      1.22 o 
   5   7   3        6.55       13.42      1.31 o 
   6   7   3       65.31       63.31      2.47 o 
   7   7   3        0.00        0.05      1.24 o 
   8   7   3        0.00        1.12      2.50 o 
  -9   8   3       17.81       18.55      2.73 o 
  -8   8   3        5.41        6.79      2.20 o 
  -7   8   3        0.89        3.56      1.91 o 
  -6   8   3      112.67      121.48      4.70 o 
  -5   8   3       12.28       11.67      1.56 o 
  -4   8   3      444.51      528.22     10.76 o 
  -3   8   3       11.66       12.07      1.47 o 
  -2   8   3      136.64      157.02      6.41 o 
  -1   8   3      422.84      513.29     10.36 o 
   0   8   3      446.27      529.94     10.72 o 
   1   8   3      379.85      378.89      7.88 o 
   2   8   3       22.00       24.68      1.33 o 
   3   8   3      134.03      108.91      2.88 o 
   4   8   3      120.20      113.07      3.11 o 
   5   8   3        7.33        8.81      1.20 o 
   6   8   3       78.65       84.37      3.70 o 
   7   8   3        3.52        4.59      2.41 o 
  -9   9   3        3.72        1.15      2.35 o 
  -8   9   3        1.01        2.23      2.15 o 
  -7   9   3        1.40        3.12      1.97 o 
  -6   9   3        9.94        8.61      1.91 o 
  -5   9   3        0.16        3.23      1.68 o 
  -4   9   3       76.14       91.97      3.70 o 
  -3   9   3      121.48      119.57      4.09 o 
  -2   9   3      248.43      279.98      5.93 o 
  -1   9   3       72.14       55.65      1.72 o 
   0   9   3       14.26       24.82      2.31 o 
   1   9   3        0.55        0.83      0.76 o 
   2   9   3        1.74        0.62      0.84 o 
   3   9   3       55.96       41.97      4.16 o 
   4   9   3       20.68       25.57      1.48 o 
   5   9   3       62.73       67.09      3.84 o 
   6   9   3        0.17       -1.06      2.03 o 
   7   9   3        0.18       -4.11      2.06 o 
  -8  10   3        3.42        6.53      2.41 o 
  -7  10   3        0.99        0.44      2.03 o 
  -6  10   3        0.17        2.70      1.94 o 
  -5  10   3      247.47      250.69      7.97 o 
  -4  10   3        1.42        2.65      1.53 o 
  -3  10   3       95.43       84.00      3.32 o 
  -2  10   3       66.32       68.90      3.00 o 
  -1  10   3      208.23      225.00      6.76 o 
   0  10   3      383.82      345.87      7.32 o 
   1  10   3      111.89      115.94      3.05 o 
   2  10   3       12.38       12.79      1.11 o 
   3  10   3       10.60        9.43      1.25 o 
   4  10   3        0.02       -0.20      0.97 o 
   5  10   3        1.51       -0.24      1.91 o 
   6  10   3        0.43       -0.35      2.06 o 
  -8  11   3       20.59       19.66      2.85 o 
  -7  11   3       33.20       34.48      3.06 o 
  -6  11   3       15.68       26.51      2.41 o 
  -5  11   3       63.89       66.75      3.56 o 
  -4  11   3       12.52       10.76      1.85 o 
  -3  11   3       80.83       58.84      3.03 o 
  -2  11   3        0.02        2.32      1.32 o 
  -1  11   3      210.22      189.76      5.94 o 
   0  11   3        1.30        2.23      1.26 o 
   1  11   3       11.16       13.30      2.48 o 
   2  11   3       10.22        5.64      1.03 o 
   3  11   3       12.67       11.60      1.19 o 
   4  11   3        1.26        1.52      1.06 o 
   5  11   3        3.18        5.14      2.26 o 
  -7  12   3        3.89        2.88      2.38 o 
  -6  12   3        0.96        1.23      2.12 o 
  -5  12   3        0.25       -1.35      1.62 o 
  -4  12   3      134.57      121.57      4.73 o 
  -3  12   3       20.49       19.34      2.03 o 
  -2  12   3       29.07       33.68      2.47 o 
  -1  12   3       67.27       72.45      3.23 o 
   0  12   3       79.34       72.95      3.17 o 
   1  12   3       56.88       52.58      2.76 o 
   2  12   3        1.83        4.11      1.50 o 
   3  12   3        3.23        3.03      1.50 o 
   4  12   3        0.42        0.15      1.76 o 
  -7  13   3        0.02       -1.70      2.44 o 
  -6  13   3        2.34        4.64      2.41 o 
  -5  13   3        1.70        3.73      2.06 o 
  -4  13   3        8.84        8.17      2.06 o 
  -3  13   3       14.96       11.61      1.94 o 
  -2  13   3      103.91       97.08      4.06 o 
  -1  13   3       24.21       16.46      1.88 o 
   0  13   3        0.58        0.00      1.38 o 
   1  13   3       19.01       15.87      1.88 o 
   2  13   3       13.87       11.17      1.68 o 
  -6  14   3       16.38       14.87      2.79 o 
  -5  14   3       30.47       30.24      2.76 o 
  -4  14   3      102.25       89.85      4.29 o 
  -3  14   3        0.22       -1.70      1.76 o 
  -2  14   3       34.87       30.80      2.41 o 
  -1  14   3       10.76        8.41      1.76 o 
   0  14   3        2.59       10.99      1.76 o 
   1  14   3        1.11       -0.85      1.47 o 
  -4  15   3       16.49       15.90      2.62 o 
  -3  15   3       60.41       55.14      3.56 o 
  -2  15   3       26.01       27.57      2.53 o 
  -1  15   3       27.17       30.63      2.50 o 
   0  15   3       40.26       38.18      2.88 o 
   1 -16   4        1.18        2.03      2.35 o 
   2 -16   4        0.19        2.73      2.26 o 
   3 -16   4        7.44        4.41      2.53 o 
  -2 -15   4        1.68        1.56      2.32 o 
  -1 -15   4       18.13       10.35      2.50 o 
   0 -15   4       11.24        9.70      2.44 o 
   1 -15   4       84.24       97.79      4.85 o 
   2 -15   4        5.85       13.20      2.47 o 
   3 -15   4       11.36       14.55      2.56 o 
   4 -15   4        0.93        1.01      1.49 o 
   5 -15   4        7.20        9.77      1.74 o 
  -3 -14   4       12.98       15.87      2.76 o 
  -2 -14   4        0.72       -0.88      1.97 o 
  -1 -14   4        0.07       -2.97      1.88 o 
   0 -14   4        3.88        3.76      2.09 o 
   1 -14   4        0.35        0.09      1.97 o 
   2 -14   4        5.21        0.47      1.94 o 
   3 -14   4       16.17       17.17      1.60 o 
   4 -14   4        2.67        2.73      1.41 o 
   5 -14   4        6.45       10.68      1.68 o 
   6 -14   4       33.47       38.75      2.30 o 
  -4 -13   4        2.18        8.20      2.53 o 
  -3 -13   4        1.93        1.94      2.12 o 
  -2 -13   4       30.84       28.95      2.79 o 
  -1 -13   4        3.91        1.21      1.88 o 
   0 -13   4        0.02        0.88      1.85 o 
   1 -13   4       28.76       29.13      2.62 o 
   2 -13   4       21.09       20.50      2.51 o 
   3 -13   4      367.18      414.83      8.85 o 
   4 -13   4      136.45      148.13      4.02 o 
   5 -13   4        4.07        4.89      1.46 o 
   6 -13   4       13.72       12.10      1.72 o 
   7 -13   4        5.06        3.35      1.70 o 
  -5 -12   4        5.73        8.14      2.35 o 
  -4 -12   4        0.93        1.06      2.03 o 
  -3 -12   4       37.47       35.42      2.94 o 
  -2 -12   4        3.38        3.56      1.88 o 
  -1 -12   4      161.23      150.28      6.03 o 
   0 -12   4      145.43      147.99      5.76 o 
   1 -12   4      108.44      138.11      5.41 o 
   2 -12   4       51.88       43.27      2.38 o 
   3 -12   4        0.62        1.33      1.91 o 
   4 -12   4      110.61      105.47      3.20 o 
   5 -12   4        4.07        5.59      2.75 o 
   6 -12   4        8.81       10.64      2.41 o 
   7 -12   4       26.73       22.13      2.85 o 
   8 -12   4       14.78       14.99      3.00 o 
  -6 -11   4        0.43        2.67      2.18 o 
  -5 -11   4        0.09        1.15      1.91 o 
  -4 -11   4       27.23       27.63      3.00 o 
  -3 -11   4       66.75       39.39      3.32 o 
  -2 -11   4      159.08      152.66      6.11 o 
  -1 -11   4      430.03      394.71     12.73 o 
   0 -11   4       24.98       24.78      2.06 o 
   1 -11   4      172.96      190.15      4.38 o 
   2 -11   4       11.53       10.82      1.13 o 
   3 -11   4       33.87       30.72      1.61 o 
   4 -11   4       19.35       25.42      1.53 o 
   5 -11   4        3.97        4.94      1.97 o 
   6 -11   4        0.16        0.59      2.00 o 
   7 -11   4       40.35       40.68      3.53 o 
   8 -11   4        7.36        7.00      2.82 o 
  -6 -10   4        6.33       12.11      2.67 o 
  -5 -10   4        0.23        0.82      1.85 o 
  -4 -10   4        1.46        0.41      1.88 o 
  -3 -10   4       32.68       32.07      2.79 o 
  -2 -10   4        0.04        1.53      1.53 o 
  -1 -10   4       82.06       70.01      3.53 o 
   0 -10   4       17.48       26.54      1.27 o 
   1 -10   4       14.70       14.25      1.03 o 
   2 -10   4        2.73        6.24      1.35 o 
   3 -10   4      126.25      153.71     11.04 o 
   4 -10   4        3.80        3.23      1.50 o 
   5 -10   4        5.06        4.38      1.79 o 
   6 -10   4       32.35       29.45      2.67 o 
   7 -10   4       90.39      108.46      5.11 o 
   8 -10   4        0.30        1.56      2.47 o 
  -7  -9   4        0.58        3.09      2.41 o 
  -6  -9   4        6.41        3.32      2.03 o 
  -5  -9   4        0.57        2.97      2.03 o 
  -4  -9   4       16.93       17.55      2.47 o 
  -3  -9   4      183.19      184.32      6.91 o 
  -2  -9   4      558.46      557.74     17.31 o 
  -1  -9   4       83.69       83.59      3.62 o 
   0  -9   4      105.91      100.70      3.98 o 
   1  -9   4      336.74      361.29      7.48 o 
   2  -9   4       80.04       60.24      6.38 o 
   3  -9   4        0.01        4.38      1.38 o 
   4  -9   4        8.59        9.93      1.53 o 
   5  -9   4       12.99       14.34      1.97 o 
   6  -9   4       10.05       10.14      2.12 o 
   7  -9   4        4.23        4.67      2.29 o 
   8  -9   4       34.29       35.24      3.47 o 
   9  -9   4       10.00       17.64      3.41 o 
  -7  -8   4        5.09        2.79      2.29 o 
  -6  -8   4        3.68        6.41      2.09 o 
  -5  -8   4       16.26       12.99      2.35 o 
  -4  -8   4       48.66       42.12      3.17 o 
  -3  -8   4        2.16        6.17      1.68 o 
  -2  -8   4        0.09        1.50      1.23 o 
  -1  -8   4        0.04        4.25      0.76 o 
   0  -8   4      285.20      247.27      5.20 o 
   1  -8   4        2.81        1.29      0.62 o 
   2  -8   4      679.19      750.70     22.37 o 
   3  -8   4       28.50       34.27      2.29 o 
   4  -8   4      281.12      270.05      8.67 o 
   5  -8   4       84.09       85.85      3.88 o 
   6  -8   4        7.83        5.23      1.73 o 
   7  -8   4        0.86        4.91      2.20 o 
   8  -8   4        2.63        3.67      2.59 o 
   9  -8   4        7.32        7.85      3.20 o 
  -8  -7   4        2.11        1.12      2.47 o 
  -7  -7   4        2.48        3.62      2.35 o 
  -6  -7   4        1.62        2.56      2.06 o 
  -5  -7   4        4.41        6.26      1.79 o 
  -4  -7   4       46.59       50.88      1.96 o 
  -3  -7   4       19.71       21.19      1.94 o 
  -2  -7   4       34.60       31.57      1.13 o 
  -1  -7   4      325.38      313.25      6.40 o 
   0  -7   4       94.71      128.18      2.88 o 
   1  -7   4       25.87       47.04      3.10 o 
   2  -7   4       27.45       26.16      2.00 o 
   3  -7   4      256.52      258.47      8.17 o 
   4  -7   4        9.71       10.40      1.38 o 
   5  -7   4        1.70        1.12      1.32 o 
   6  -7   4       21.47       28.07      2.50 o 
   7  -7   4       70.83       71.60      4.14 o 
   8  -7   4        4.18        4.03      2.50 o 
   9  -7   4        0.84        2.53      2.53 o 
  -8  -6   4        3.31        2.35      2.09 o 
  -7  -6   4       21.56       22.40      2.94 o 
  -6  -6   4      110.38       99.32      4.97 o 
  -5  -6   4       15.77       17.58      1.75 o 
  -4  -6   4       36.50       35.25      1.61 o 
  -3  -6   4       61.98       89.98      2.51 o 
  -2  -6   4      458.36      538.40      9.82 o 
  -1  -6   4      176.02      196.63      3.43 o 
   0  -6   4      445.28      554.02     11.02 o 
   1  -6   4        9.65       14.96      1.38 o 
   2  -6   4      673.90      609.86     18.08 o 
   3  -6   4        9.37       10.46      1.21 o 
   4  -6   4       21.17       37.24      2.41 o 
   5  -6   4       14.48       13.78      1.82 o 
   6  -6   4        0.55        2.20      1.73 o 
   7  -6   4        5.59        5.17      2.18 o 
   8  -6   4       12.95       13.67      2.91 o 
   9  -6   4        5.13        0.50      3.00 o 
  -9  -5   4        0.25        1.97      2.59 o 
  -8  -5   4       13.04       14.64      2.82 o 
  -7  -5   4        0.28        1.73      2.12 o 
  -6  -5   4      144.09      146.46      6.20 o 
  -5  -5   4      115.70      105.24      3.07 o 
  -4  -5   4      244.46      235.52      5.41 o 
  -3  -5   4       23.43       21.11      0.73 o 
  -2  -5   4      481.03      566.30     11.84 o 
  -1  -5   4      435.68      483.77     13.76 o 
   0  -5   4        0.95       11.76      1.60 o 
   1  -5   4      141.88      216.27      6.85 o 
   2  -5   4      650.08      618.03     18.25 o 
   3  -5   4        0.03        1.12      0.91 o 
   4  -5   4      165.63      167.98      5.79 o 
   5  -5   4       82.59       72.77      3.59 o 
   6  -5   4        0.05       -0.06      1.56 o 
   7  -5   4       68.19       66.87      3.94 o 
   8  -5   4        1.43       -1.29      2.47 o 
   9  -5   4        0.10        5.97      2.82 o 
  10  -5   4        1.35       -1.65      3.56 o 
  -9  -4   4        0.12       -0.03      2.47 o 
  -8  -4   4        2.38        8.17      2.50 o 
  -7  -4   4      104.92       98.38      5.06 o 
  -6  -4   4      423.59      402.35     13.31 o 
  -5  -4   4        9.34       10.68      0.96 o 
  -4  -4   4       21.83       20.36      1.18 o 
  -3  -4   4      104.56       62.37      1.83 o 
  -2  -4   4      832.05      772.38     32.17 o 
  -1  -4   4       38.39       33.09      2.15 o 
   0  -4   4     2902.14     2947.70     59.52 o 
   1  -4   4       59.08       38.44      1.70 o 
   2  -4   4      813.01      923.71     26.98 o 
   3  -4   4      217.66      213.03      6.85 o 
   4  -4   4      131.65      123.12      4.56 o 
   5  -4   4       42.34       49.97      3.17 o 
   6  -4   4       10.82       10.43      1.91 o 
   7  -4   4        0.79        1.35      1.88 o 
   8  -4   4        7.11        7.67      2.76 o 
   9  -4   4        0.09        0.76      2.97 o 
  10  -4   4        5.89       15.17      4.09 o 
  -9  -3   4        2.19        1.23      2.47 o 
  -8  -3   4        3.03        4.94      2.15 o 
  -7  -3   4       12.71       10.20      2.09 o 
  -6  -3   4      102.96      102.22      2.87 o 
  -5  -3   4      286.58      300.56      6.71 o 
  -4  -3   4        0.39        2.97      0.73 o 
  -3  -3   4       42.15       43.68      2.18 o 
  -2  -3   4      241.36      262.15      5.63 o 
  -1  -3   4     1391.87     1536.30     45.73 o 
   0  -3   4     1015.82      704.04     14.43 o 
   1  -3   4     2893.09     2872.02     81.05 o 
   2  -3   4       33.66       26.95      1.50 o 
   3  -3   4     1737.77     1612.57     46.91 o 
   4  -3   4      726.39      771.48     23.07 o 
   5  -3   4      140.49      122.09      4.88 o 
   6  -3   4        1.15        1.47      1.59 o 
   7  -3   4       38.92       38.09      3.14 o 
   8  -3   4        0.63        0.79      2.70 o 
   9  -3   4        0.38       -1.70      2.67 o 
  10  -3   4        5.26       11.05      3.56 o 
  -9  -2   4        6.80        6.03      2.67 o 
  -8  -2   4        7.58       10.96      2.56 o 
  -7  -2   4       39.06       27.78      2.79 o 
  -6  -2   4      148.27      158.06      4.78 o 
  -5  -2   4      137.87       99.23      2.72 o 
  -4  -2   4       31.00       21.98      1.12 o 
  -3  -2   4      129.14      191.41      4.31 o 
  -2  -2   4      103.70      101.42      1.81 o 
  -1  -2   4     2022.15     2168.91     34.86 o 
   0  -2   4     1964.05     1932.83     30.99 o 
   1  -2   4     2509.63     2064.31     33.03 o 
   2  -2   4     1961.66     1468.40     28.65 o 
   3  -2   4       17.73       27.75      1.43 o 
   4  -2   4        9.48       19.91      4.64 o 
   5  -2   4       28.88       24.45      2.18 o 
   6  -2   4       35.14       32.36      2.67 o 
   7  -2   4       10.39        7.64      2.23 o 
   8  -2   4        4.15        0.59      2.41 o 
   9  -2   4        0.57       -0.65      3.09 o 
  10  -2   4        5.28        2.15      3.26 o 
  -9  -1   4        0.01       -1.09      2.32 o 
  -8  -1   4        6.49        9.26      2.23 o 
  -7  -1   4        0.81       -0.65      1.00 o 
  -6  -1   4        1.16        0.80      1.12 o 
  -5  -1   4        1.67        1.90      0.85 o 
  -4  -1   4        1.30        2.55      0.82 o 
  -3  -1   4        0.35        4.89      0.66 o 
  -2  -1   4       32.23       42.68      0.94 o 
  -1  -1   4     1167.68     1087.86     20.83 o 
   0  -1   4    14818.36    14452.53    284.12 o 
   2  -1   4      393.58      282.67      4.74 o 
   3  -1   4     1247.59     1112.28     33.89 o 
   4  -1   4      657.25      650.68     13.17 o 
   5  -1   4        0.78        0.39      1.28 o 
   6  -1   4       30.08       20.52      2.56 o 
   7  -1   4        3.36        3.41      2.38 o 
   8  -1   4       64.55       66.84      4.64 o 
   9  -1   4       12.92       13.43      3.56 o 
  10  -1   4        0.08        1.79      3.44 o 
 -10   0   4        0.02        0.85      2.56 o 
  -9   0   4       18.25       21.04      3.06 o 
  -8   0   4        5.13        3.62      2.23 o 
  -7   0   4        7.39        4.48      1.23 o 
  -6   0   4       47.43       49.85      2.08 o 
  -5   0   4       25.04       13.23      1.18 o 
  -4   0   4      657.96      682.91     14.32 o 
  -3   0   4     3835.82     3949.46     63.26 o 
  -2   0   4      306.14      234.85      3.98 o 
  -1   0   4      740.33      815.74     13.17 o 
   0   0   4     2191.07     2236.42     35.76 o 
   1   0   4     1684.62     2430.13     38.88 o 
   2   0   4     2402.92     2696.31     43.13 o 
   3   0   4      151.63      143.93      3.28 o 
   4   0   4       21.44       17.66      1.32 o 
   5   0   4        5.60       12.44      1.11 o 
   6   0   4       33.46       39.00      2.29 o 
   8   0   4       38.75       54.70      4.38 o 
   9   0   4        3.46       -0.94      3.12 o 
 -10   1   4        0.39        0.21      2.59 o 
  -9   1   4        0.04        1.35      2.26 o 
  -8   1   4       12.84       10.32      2.35 o 
  -7   1   4       92.94       85.24      4.35 o 
  -6   1   4       28.08       37.62      2.82 o 
  -5   1   4       36.44       32.83      2.35 o 
  -4   1   4      105.10      109.75      4.14 o 
  -3   1   4     2028.48     2009.34     39.14 o 
  -2   1   4    10875.11    12013.99    267.78 o 
  -1   1   4      807.10      978.76     20.55 o 
   0   1   4      293.09      142.92      3.63 o 
   1   1   4       22.68       40.48      0.88 o 
   2   1   4      154.45      250.99      4.22 o 
   3   1   4      415.12      362.94      7.49 o 
   4   1   4       63.31       99.12      6.20 o 
   5   1   4       34.65       44.72      1.86 o 
   6   1   4       26.01       22.14      1.47 o 
   7   1   4       41.67       22.76      1.66 o 
   8   1   4        3.82        5.61      2.26 o 
   9   1   4        0.01       -0.50      2.91 o 
  -9   2   4       23.77       24.37      3.17 o 
  -8   2   4       12.62       10.17      2.35 o 
  -7   2   4        1.08        0.53      1.70 o 
  -6   2   4        6.78        6.32      1.79 o 
  -5   2   4      739.34      731.95     22.04 o 
  -3   2   4      478.34      346.53      7.04 o 
  -2   2   4       62.56      171.66      3.55 o 
  -1   2   4     1081.86     1143.15     30.19 o 
   0   2   4        2.94        9.95      0.49 o 
   1   2   4        6.05       19.76      0.77 o 
   2   2   4     1704.92     1459.99     23.53 o 
   3   2   4      363.21      366.74      7.58 o 
   4   2   4      858.03      857.12     17.15 o 
   5   2   4      348.95      322.98      7.00 o 
   6   2   4       13.36       11.09      1.22 o 
   7   2   4      213.19      205.16      5.16 o 
   8   2   4        1.73        2.66      1.45 o 
   9   2   4        2.90        6.61      2.79 o 
 -10   3   4        0.44        0.15      3.41 o 
  -9   3   4       36.29       51.32      4.70 o 
  -7   3   4        1.42        0.68      1.62 o 
  -6   3   4        0.92        1.59      1.44 o 
  -5   3   4        0.18        4.53      1.38 o 
  -4   3   4     5768.27     5691.62    110.24 o 
  -3   3   4       52.66       47.79      1.37 o 
  -2   3   4      216.84      332.29      6.64 o 
  -1   3   4     3021.35     2897.83     76.13 o 
   0   3   4       14.16       11.60      0.57 o 
   1   3   4      635.37      843.63     16.62 o 
   2   3   4      431.33      502.80     10.12 o 
   3   3   4      149.96      211.00      4.62 o 
   4   3   4       10.10       10.93      0.89 o 
   5   3   4      117.69      123.31      4.45 o 
   6   3   4       12.84        8.24      1.18 o 
   7   3   4        4.49        9.27      1.40 o 
   8   3   4       25.41       26.21      1.96 o 
   9   3   4        0.00       -1.26      2.29 o 
  -9   4   4        1.68        8.49      3.38 o 
  -8   4   4       11.36       17.58      2.94 o 
  -7   4   4       17.88       14.02      2.38 o 
  -6   4   4       67.41       62.31      3.44 o 
  -5   4   4      121.59      121.92      3.05 o 
  -4   4   4      963.04     1002.15     19.77 o 
  -3   4   4       24.00       37.94      1.18 o 
  -2   4   4       53.12      122.63      2.62 o 
  -1   4   4      440.29      399.76      7.98 o 
   0   4   4     1013.60     1123.17     35.24 o 
   1   4   4       53.40       68.84      1.78 o 
   2   4   4       75.31       63.56      1.75 o 
   3   4   4      589.10      629.46     12.71 o 
   4   4   4        1.04        4.88      0.84 o 
   5   4   4        0.16        1.30      0.96 o 
   6   4   4        0.04        0.02      1.04 o 
   7   4   4        7.57       10.74      3.72 o 
   8   4   4        0.45       -2.22      1.29 o 
   9   4   4        7.31        6.51      2.37 o 
  -7   5   4        3.87        8.82      2.06 o 
  -6   5   4       48.40       51.23      2.05 o 
  -5   5   4        1.39        0.04      1.21 o 
  -4   5   4       17.72       14.42      0.83 o 
  -3   5   4      304.16      302.70      6.18 o 
  -2   5   4      241.50      302.97     13.83 o 
  -1   5   4      712.50      785.08     15.42 o 
   0   5   4     2782.49     3033.41     58.99 o 
   1   5   4        1.29        5.55      0.73 o 
   2   5   4      240.23      325.67      6.79 o 
   3   5   4      115.80      113.22      2.85 o 
   4   5   4        5.79        1.84      0.85 o 
   5   5   4      108.67      105.46      3.01 o 
   6   5   4        0.22       -1.39      1.02 o 
   7   5   4       19.19       18.39      1.68 o 
   8   5   4        7.06        5.64      1.56 o 
  -9   6   4        4.52        2.47      1.94 o 
  -8   6   4        1.74        0.47      1.79 o 
  -7   6   4       42.67       42.27      2.85 o 
  -6   6   4       32.41       29.21      1.58 o 
  -5   6   4        0.28        1.62      1.23 o 
  -4   6   4       60.35       69.21      1.90 o 
  -3   6   4      319.34      376.60      7.66 o 
  -2   6   4      460.75      354.52      7.17 o 
  -1   6   4      232.27      384.96      7.76 o 
   0   6   4      890.93      931.94     18.38 o 
   1   6   4      228.92      272.43      5.74 o 
   2   6   4        0.69        0.53      0.67 o 
   3   6   4       18.88       23.14      1.33 o 
   4   6   4       10.79       20.09      2.07 o 
   5   6   4        0.27       -0.81      0.95 o 
   6   6   4        2.74        2.06      1.18 o 
   7   6   4        3.86        2.75      1.63 o 
   8   6   4       13.55       18.30      1.81 o 
  -9   7   4        0.86       -0.56      2.03 o 
  -8   7   4       40.90       39.86      3.06 o 
  -7   7   4      142.69      154.07      5.47 o 
  -6   7   4      508.25      511.45     14.46 o 
  -5   7   4        8.19        9.82      1.56 o 
  -4   7   4      611.95      660.12     18.11 o 
  -3   7   4      152.88      168.14      3.75 o 
  -2   7   4      364.46      455.98      9.18 o 
  -1   7   4      227.20      355.50      7.25 o 
   0   7   4       65.08       41.37      1.66 o 
   1   7   4      384.22      463.96      9.49 o 
   2   7   4      219.55      199.64      4.50 o 
   3   7   4      125.29      140.97      4.86 o 
   4   7   4       27.54       33.65      1.67 o 
   5   7   4      128.64      102.56      3.04 o 
   6   7   4       29.55       27.87      1.72 o 
   7   7   4       31.79       36.07      2.12 o 
  -9   8   4        4.33        1.35      2.18 o 
  -8   8   4       73.59       83.09      3.88 o 
  -7   8   4       26.38       21.02      2.32 o 
  -6   8   4        0.36       -1.59      1.62 o 
  -5   8   4        0.00       -0.24      1.47 o 
  -4   8   4       76.63       59.02      2.88 o 
  -3   8   4        0.02        2.47      1.12 o 
  -2   8   4        5.54        6.97      1.18 o 
  -1   8   4       22.39       11.43      0.90 o 
   0   8   4        1.28        1.94      0.67 o 
   1   8   4       35.49       42.58      1.61 o 
   2   8   4       77.90       88.53      2.48 o 
   3   8   4      117.76      113.97      6.17 o 
   4   8   4      237.62      271.12      7.95 o 
   5   8   4       26.12       35.42      1.84 o 
   6   8   4        6.78       10.14      1.40 o 
   7   8   4        0.21        0.47      2.29 o 
  -9   9   4       10.84       13.58      2.65 o 
  -8   9   4        4.64        1.23      2.18 o 
  -7   9   4        0.71        0.32      1.94 o 
  -6   9   4       10.34       13.14      2.09 o 
  -5   9   4        0.11        0.41      1.53 o 
  -4   9   4      119.81      131.50      4.64 o 
  -3   9   4        0.23       -0.35      1.21 o 
  -2   9   4      682.08      692.51     18.96 o 
  -1   9   4       45.25       75.92      3.00 o 
   0   9   4        6.24       11.60      0.96 o 
   1   9   4       30.70       28.55      1.49 o 
   2   9   4       73.32       69.02      2.25 o 
   3   9   4        3.82        5.41      1.06 o 
   4   9   4       37.72       44.82      2.29 o 
   5   9   4       43.51       36.55      1.91 o 
   6   9   4        1.35        1.79      1.23 o 
  -8  10   4        6.65        5.26      2.44 o 
  -7  10   4        3.79        8.32      2.32 o 
  -6  10   4       13.75       17.46      2.29 o 
  -5  10   4        0.37       -0.91      1.68 o 
  -4  10   4       95.33       95.70      3.88 o 
  -3  10   4       14.14        7.47      1.35 o 
  -2  10   4       23.92       25.69      1.88 o 
  -1  10   4       11.28       14.90      1.41 o 
   0  10   4        6.92        5.64      1.26 o 
   1  10   4      515.34      539.84     15.02 o 
   2  10   4      170.41      156.58      9.41 o 
   3  10   4        2.23        4.43      1.43 o 
   4  10   4       38.79       34.51      1.84 o 
   5  10   4        1.44        1.63      1.15 o 
   6  10   4        3.53        2.79      2.23 o 
  -8  11   4        1.47        2.91      2.53 o 
  -7  11   4        1.20        3.12      2.32 o 
  -6  11   4       92.44       91.82      4.38 o 
  -5  11   4       10.49       15.43      2.20 o 
  -4  11   4       33.79       32.01      2.35 o 
  -3  11   4        1.00       -0.59      1.41 o 
  -2  11   4        8.25        5.41      1.41 o 
  -1  11   4       28.14       18.96      1.73 o 
   0  11   4      174.51      186.85      5.97 o 
   1  11   4       44.30       51.41      2.70 o 
   2  11   4        2.24        5.14      1.41 o 
   3  11   4       19.74       22.75      1.88 o 
   4  11   4        0.70        1.10      1.11 o 
   5  11   4        3.68        5.64      2.29 o 
  -7  12   4       12.15       11.67      2.38 o 
  -6  12   4       26.39       19.69      2.59 o 
  -5  12   4       51.92       45.59      3.17 o 
  -4  12   4        9.93       13.40      2.12 o 
  -3  12   4       17.86       14.84      1.97 o 
  -2  12   4       88.73      100.40      4.06 o 
  -1  12   4       80.66       82.71      3.53 o 
   0  12   4      204.99      211.04      6.70 o 
   1  12   4        7.90        8.96      1.56 o 
   2  12   4       12.92       15.49      1.88 o 
   3  12   4        1.77        2.44      1.59 o 
  -6  13   4       26.83       28.39      2.91 o 
  -5  13   4        0.46       -0.24      2.09 o 
  -4  13   4       15.63       13.90      2.20 o 
  -3  13   4       22.94       24.48      2.35 o 
  -2  13   4       72.45       74.80      3.56 o 
  -1  13   4        9.56        6.79      1.70 o 
   0  13   4       15.32        9.88      1.65 o 
   1  13   4        1.98        4.64      1.53 o 
   2  13   4        5.28        4.00      1.56 o 
   3  13   4       10.63       13.55      1.88 o 
  -5  14   4        9.34        5.17      2.44 o 
  -4  14   4       15.98       13.31      2.38 o 
  -3  14   4       93.64       91.62      4.23 o 
  -2  14   4        9.24        4.97      1.79 o 
  -1  14   4      149.19      141.17      5.20 o 
   0  14   4        2.09        0.38      1.68 o 
   1  14   4       23.23       24.28      2.15 o 
   2  14   4       10.93        8.44      1.94 o 
  -3  15   4        1.00        0.29      2.00 o 
  -2  15   4        1.50       -1.76      1.94 o 
  -1  15   4        0.22       -2.29      1.65 o 
   0  15   4       29.83       34.48      2.56 o 
   1 -16   5        6.94        7.94      2.59 o 
   2 -16   5       14.97       23.04      2.88 o 
  -2 -15   5        0.67       -0.24      2.29 o 
  -1 -15   5        4.52        5.56      2.44 o 
   0 -15   5        0.04       -0.47      2.18 o 
   1 -15   5        0.33        4.97      2.26 o 
   2 -15   5       41.23       46.38      3.76 o 
   3 -15   5        7.77       13.29      2.56 o 
   4 -15   5       27.32       28.48      2.97 o 
   5 -15   5       16.64       17.65      2.34 o 
  -3 -14   5        0.18       -3.62      2.09 o 
  -2 -14   5       10.79       10.08      2.44 o 
  -1 -14   5        0.58        0.56      2.00 o 
   0 -14   5        0.01        0.03      2.09 o 
   1 -14   5        5.71        4.91      2.06 o 
   2 -14   5        0.05        1.62      2.06 o 
   3 -14   5       14.35       22.16      2.56 o 
   4 -14   5       16.50       10.36      2.18 o 
   5 -14   5       32.58       42.31      2.42 o 
   6 -14   5        3.04        4.11      1.70 o 
  -4 -13   5        0.40       -2.70      1.88 o 
  -3 -13   5        3.81        4.14      2.23 o 
  -2 -13   5       10.76       10.96      2.29 o 
  -1 -13   5        0.03        0.03      1.73 o 
   0 -13   5       22.57       27.66      2.44 o 
   1 -13   5       34.85       32.33      2.56 o 
   2 -13   5      105.00      117.72      5.03 o 
   3 -13   5       15.98       11.12      1.45 o 
   4 -13   5       30.82       29.07      1.83 o 
   5 -13   5        1.71        0.77      1.50 o 
   6 -13   5        4.38        4.74      1.72 o 
   7 -13   5        5.57        4.35      2.73 o 
  -5 -12   5        2.56        3.73      2.44 o 
  -4 -12   5        0.96        2.94      2.26 o 
  -3 -12   5        0.24        0.85      2.00 o 
  -2 -12   5       90.58       74.07      4.11 o 
  -1 -12   5       45.02       35.51      2.85 o 
   0 -12   5      218.93      239.43      8.38 o 
   1 -12   5      202.68      228.20      7.88 o 
   2 -12   5        8.54       10.83      2.66 o 
   3 -12   5        1.63        1.62      1.34 o 
   4 -12   5        0.45        4.00      1.32 o 
   5 -12   5        8.74       10.67      2.50 o 
   7 -12   5        2.20        0.79      2.41 o 
  -6 -11   5        0.70        0.73      2.12 o 
  -5 -11   5        1.91        2.29      2.26 o 
  -4 -11   5       17.68       18.84      2.73 o 
  -3 -11   5       51.24       51.26      3.70 o 
  -2 -11   5        8.06        3.12      1.91 o 
  -1 -11   5      155.26      144.93      5.67 o 
   0 -11   5      441.64      475.27     14.81 o 
   1 -11   5      194.23      195.37      6.82 o 
   2 -11   5      340.88      353.69      7.52 o 
   3 -11   5        5.66        6.89      1.15 o 
   4 -11   5      133.51      119.83      4.97 o 
   5 -11   5       19.33       18.63      2.20 o 
   6 -11   5       48.15       45.62      3.44 o 
   7 -11   5        1.58       -4.32      2.23 o 
   8 -11   5        3.53        5.35      2.44 o 
  -6 -10   5       13.23        7.85      2.62 o 
  -5 -10   5        0.03        2.38      2.15 o 
  -4 -10   5       87.40       97.08      5.03 o 
  -3 -10   5       43.17       48.32      3.23 o 
  -2 -10   5        0.22        2.97      1.62 o 
  -1 -10   5      116.10       98.26      4.38 o 
   0 -10   5       77.30       54.49      2.91 o 
   1 -10   5       60.85       60.28      1.97 o 
   2 -10   5        6.60       11.10      1.08 o 
   3 -10   5      109.21       88.59      4.14 o 
   4 -10   5       56.07       60.87      3.44 o 
   5 -10   5        7.64        9.17      2.00 o 
   6 -10   5       50.90       43.38      3.32 o 
   7 -10   5        5.29        6.73      2.47 o 
   8 -10   5        8.19        5.20      2.73 o 
  -7  -9   5        1.01       -1.59      2.32 o 
  -6  -9   5        1.72        0.32      2.23 o 
  -5  -9   5       40.64       41.77      3.35 o 
  -4  -9   5        0.92        0.76      1.88 o 
  -3  -9   5       32.57       36.09      2.97 o 
  -2  -9   5       57.85       45.91      2.94 o 
  -1  -9   5      101.44       91.06      3.79 o 
   0  -9   5       37.00       40.18      1.45 o 
   1  -9   5      237.10      250.80      5.37 o 
   2  -9   5      545.15      564.01     17.19 o 
   3  -9   5       36.49       31.57      2.38 o 
   4  -9   5      114.17      105.02      4.35 o 
   5  -9   5        2.81        2.15      1.53 o 
   6  -9   5       20.03       23.66      2.59 o 
   7  -9   5       44.46       36.42      3.14 o 
   8  -9   5        0.52       -0.56      2.59 o 
   9  -9   5       17.62       24.90      3.73 o 
  -7  -8   5        0.25       -0.88      2.26 o 
  -6  -8   5        4.55        3.82      2.32 o 
  -5  -8   5        2.85        1.76      1.97 o 
  -4  -8   5        0.05       -1.81      0.90 o 
  -3  -8   5       91.37      100.95      2.95 o 
  -2  -8   5        0.41        2.32      1.32 o 
  -1  -8   5        2.11        6.94      1.35 o 
   0  -8   5        5.97        3.34      0.61 o 
   1  -8   5     1025.13     1034.41     20.40 o 
   2  -8   5      150.09      107.87      4.17 o 
   3  -8   5       89.89       85.03      3.47 o 
   4  -8   5      239.83      212.39      7.20 o 
   5  -8   5      191.95      174.68      6.26 o 
   6  -8   5        3.79        4.85      1.79 o 
   7  -8   5       10.10       11.40      2.50 o 
   8  -8   5        0.67        2.50      2.56 o 
   9  -8   5       13.86        9.41      3.26 o 
  -8  -7   5        7.20        9.70      2.82 o 
  -7  -7   5        2.56        4.97      2.18 o 
  -6  -7   5       10.06       12.05      2.47 o 
  -5  -7   5       87.46       86.12      2.69 o 
  -4  -7   5        3.75        4.39      1.01 o 
  -3  -7   5      389.43      402.82      8.79 o 
  -2  -7   5      213.59      239.88      5.47 o 
  -1  -7   5      154.34      125.03      2.55 o 
   0  -7   5      847.69      875.60     23.18 o 
   1  -7   5        1.00        2.88      1.26 o 
   2  -7   5       88.51       79.42      3.23 o 
   3  -7   5      331.66      346.44     10.76 o 
   4  -7   5       14.36       18.81      1.85 o 
   5  -7   5        6.46        8.44      1.76 o 
   6  -7   5        2.02        0.00      1.82 o 
   7  -7   5       28.73       26.69      2.91 o 
   8  -7   5        6.54       10.70      2.82 o 
   9  -7   5        0.80        0.53      2.50 o 
  -8  -6   5        0.28        1.56      2.38 o 
  -7  -6   5       10.49       15.25      2.73 o 
  -6  -6   5       12.50        9.14      2.23 o 
  -5  -6   5      159.79      140.41      3.74 o 
  -4  -6   5      132.72      126.61      3.40 o 
  -3  -6   5       43.19       45.64      1.73 o 
  -2  -6   5       18.65       10.73      0.92 o 
  -1  -6   5      685.77      600.91     15.85 o 
   0  -6   5      574.64      435.13      8.10 o 
   1  -6   5      280.81      142.11      4.91 o 
   2  -6   5      132.77      168.18      5.53 o 
   3  -6   5        0.14       -0.53      1.06 o 
   4  -6   5        0.52        2.23      1.32 o 
   5  -6   5        6.52        5.73      1.70 o 
   6  -6   5        0.00       -0.18      1.76 o 
   7  -6   5        5.75        4.64      2.20 o 
   8  -6   5        1.70        1.70      2.53 o 
   9  -6   5       16.11       20.93      3.59 o 
  -8  -5   5        0.30        1.56      2.26 o 
  -7  -5   5        0.16       -0.09      1.82 o 
  -6  -5   5       55.24       50.76      3.59 o 
  -5  -5   5      134.48      131.10      3.44 o 
  -4  -5   5       58.09       37.61      1.55 o 
  -3  -5   5      802.34      881.95     18.28 o 
  -2  -5   5     1197.33     1055.16     30.44 o 
  -1  -5   5      993.10      959.20     19.67 o 
   0  -5   5       15.13       25.24      1.38 o 
   1  -5   5      159.67      175.12      5.73 o 
   2  -5   5      117.44      123.59      4.26 o 
   3  -5   5       17.74       13.08      1.41 o 
   4  -5   5       17.21        7.14      1.32 o 
   5  -5   5       21.86       26.04      2.26 o 
   6  -5   5        4.80        3.53      1.70 o 
   7  -5   5        0.37       -2.06      1.79 o 
   8  -5   5       10.09       14.02      2.88 o 
   9  -5   5        1.30        1.06      2.97 o 
  -9  -4   5        0.64       -4.03      2.29 o 
  -8  -4   5        2.10       -0.29      2.20 o 
  -7  -4   5      249.26      226.76      8.58 o 
  -6  -4   5      169.56      184.67      4.58 o 
  -5  -4   5       14.29        9.37      1.01 o 
  -4  -4   5       59.86       64.50      2.05 o 
  -3  -4   5      115.26      119.02      3.10 o 
  -2  -4   5       11.81        8.68      0.73 o 
  -1  -4   5      624.24      620.87     12.83 o 
   0  -4   5      772.54     1089.90     22.26 o 
   1  -4   5      112.40      122.75      3.91 o 
   2  -4   5        1.05        0.94      0.85 o 
   3  -4   5      133.42      172.33      5.79 o 
   4  -4   5      205.69      218.47      7.35 o 
   5  -4   5      783.15      749.91     22.75 o 
   6  -4   5      191.35      209.71      7.61 o 
   7  -4   5       16.29       12.64      2.56 o 
   8  -4   5       13.52       23.51      3.29 o 
   9  -4   5       21.33       18.40      3.67 o 
  -9  -3   5        0.16       -0.88      2.44 o 
  -8  -3   5        9.91        8.67      2.50 o 
  -7  -3   5        6.17        2.12      2.06 o 
  -6  -3   5       11.51       12.47      1.90 o 
  -5  -3   5      146.62      110.33      2.99 o 
  -4  -3   5      130.92      132.80      3.31 o 
  -3  -3   5        8.01       10.90      0.81 o 
  -2  -3   5        5.84        4.54      0.87 o 
  -1  -3   5       16.83       15.30      1.84 o 
   0  -3   5       91.18      159.71      2.76 o 
   1  -3   5      299.08      205.01      3.51 o 
   2  -3   5      367.81      424.82      8.56 o 
   3  -3   5       48.18       50.41      3.97 o 
   4  -3   5     1644.61     1688.37     49.35 o 
   5  -3   5       25.31       22.16      2.03 o 
   6  -3   5       30.54       31.66      2.59 o 
   7  -3   5        0.01        0.47      2.15 o 
   8  -3   5       34.25       28.98      3.32 o 
   9  -3   5        4.00        2.76      2.85 o 
  -9  -2   5        0.07       -0.15      2.35 o 
  -8  -2   5        8.74        6.00      2.38 o 
  -7  -2   5       18.52       20.49      2.62 o 
  -6  -2   5       35.99       24.04      1.53 o 
  -5  -2   5        3.58        1.50      0.90 o 
  -4  -2   5        2.48        6.00      0.80 o 
  -3  -2   5       80.38       61.06      1.29 o 
  -2  -2   5      319.23      341.06      5.66 o 
  -1  -2   5      973.00     1031.28     16.60 o 
   0  -2   5       40.78       81.55      5.16 o 
   1  -2   5     3051.21     3190.20     51.02 o 
   2  -2   5     1672.11     1493.72     33.51 o 
   3  -2   5       85.95       89.84      2.26 o 
   4  -2   5       98.43      198.91      4.49 o 
   5  -2   5        0.18        2.50      0.84 o 
   6  -2   5        6.71        4.14      2.06 o 
   7  -2   5       42.35       41.30      3.59 o 
   8  -2   5       68.05       84.88      5.17 o 
   9  -2   5        0.02        4.53      3.32 o 
  -9  -1   5        0.39        1.97      2.32 o 
  -8  -1   5        3.05        1.15      2.18 o 
  -7  -1   5      183.99      179.92      5.98 o 
  -6  -1   5        0.35       -0.29      1.50 o 
  -5  -1   5       10.84        5.35      1.01 o 
  -4  -1   5       49.08       46.70      1.77 o 
  -3  -1   5       57.78       66.34      1.41 o 
  -2  -1   5     1272.12     1565.30     31.71 o 
  -1  -1   5       48.28       57.74      1.30 o 
   0  -1   5      206.67      145.85      2.51 o 
   1  -1   5      936.57     1085.36     17.46 o 
   2  -1   5      545.07      672.98     10.97 o 
   3  -1   5      181.79      183.96      4.05 o 
   4  -1   5      256.22      258.77     10.67 o 
   5  -1   5       57.71       54.93      2.08 o 
   6  -1   5       19.22       18.81      1.43 o 
   7  -1   5        0.10       -2.50      2.26 o 
   8  -1   5        6.31        8.05      3.09 o 
   9  -1   5       23.29       22.16      3.53 o 
  -9   0   5        2.96        1.41      2.32 o 
  -8   0   5        7.26        9.52      2.38 o 
  -7   0   5        8.06        7.55      1.32 o 
  -6   0   5       55.87       40.78      1.97 o 
  -5   0   5       12.36        7.71      1.07 o 
  -4   0   5      962.13     1110.94     18.11 o 
  -3   0   5       82.37       75.94      1.60 o 
  -2   0   5       65.63       46.20      1.63 o 
  -1   0   5      865.03     1043.63     28.70 o 
   0   0   5      118.12       89.88      1.62 o 
   1   0   5     1731.00     1243.14     19.97 o 
   2   0   5      930.57      766.40     15.14 o 
   3   0   5       26.20       42.12      1.42 o 
   4   0   5       88.49       68.22      2.78 o 
   5   0   5        3.43        5.50      1.31 o 
   6   0   5      140.76      139.41      3.77 o 
   7   0   5        6.98        6.09      1.45 o 
   8   0   5       20.76       20.19      3.14 o 
   9   0   5        0.94        6.35      3.29 o 
 -10   1   5        3.60        0.21      2.82 o 
  -9   1   5       24.00       22.19      3.09 o 
  -8   1   5       59.10       57.67      2.47 o 
  -7   1   5      106.56      102.54      3.28 o 
  -6   1   5      101.42      103.02      4.50 o 
  -5   1   5        1.82        4.76      1.47 o 
  -4   1   5       28.00       31.04      1.18 o 
  -3   1   5       32.24       51.12      1.50 o 
  -2   1   5      470.69      537.15     10.62 o 
  -1   1   5      420.34      512.13     17.25 o 
   0   1   5       28.11       23.28      0.63 o 
   1   1   5      414.44      442.67      7.26 o 
   2   1   5        1.21        9.42      0.87 o 
   3   1   5      717.45      741.11     19.13 o 
   4   1   5      545.07      563.38     11.53 o 
   5   1   5      142.07      147.26      3.67 o 
   6   1   5        0.01       -0.13      1.01 o 
   7   1   5       61.33       56.49      3.17 o 
   8   1   5       64.57       60.12      2.88 o 
   9   1   5        1.08        4.29      2.82 o 
  -9   2   5       19.19       26.63      3.17 o 
  -8   2   5        0.02       -0.35      1.91 o 
  -7   2   5       31.24       31.98      2.79 o 
  -6   2   5       84.33       76.21      3.70 o 
  -5   2   5      604.00      591.03     11.97 o 
  -4   2   5     2884.18     2996.72     58.33 o 
  -3   2   5      946.38      784.43     15.46 o 
  -2   2   5        5.39       20.73      0.80 o 
  -1   2   5      950.50     1086.01     28.75 o 
   0   2   5       53.75       22.82      0.76 o 
   1   2   5      302.25      414.73      8.31 o 
   2   2   5      155.62      180.86      3.17 o 
   3   2   5      230.45      208.67      4.56 o 
   4   2   5       57.57       53.30      1.81 o 
   5   2   5        1.55        4.52      1.76 o 
   6   2   5       14.37        8.81      1.26 o 
   7   2   5        2.85        2.56      1.32 o 
   8   2   5        0.44       -0.22      1.43 o 
  -7   3   5        7.00        6.94      1.82 o 
  -6   3   5      144.56      126.30      3.24 o 
  -5   3   5      190.34      200.51      4.47 o 
  -4   3   5     1845.80     1845.42     36.01 o 
  -3   3   5       45.71       73.71      1.84 o 
  -2   3   5      190.18      324.43      8.91 o 
  -1   3   5      632.93      704.41     18.81 o 
   0   3   5       51.15       63.31      2.20 o 
   1   3   5      781.42      847.54     17.24 o 
   2   3   5      607.94      564.57     11.35 o 
   3   3   5      113.80       88.04      2.91 o 
   4   3   5        0.20        1.22      0.76 o 
   5   3   5        9.00        8.92      1.11 o 
   6   3   5       10.41       14.94      2.03 o 
   7   3   5       13.66        9.80      1.43 o 
   8   3   5        7.42        6.67      1.49 o 
   9   3   5        0.14        0.79      1.65 o 
  -8   4   5        0.12       -0.62      1.50 o 
  -7   4   5        0.72       -0.92      3.26 o 
  -6   4   5       15.58       19.31      1.43 o 
  -5   4   5       33.39       33.27      1.52 o 
  -4   4   5      299.64      290.68      6.07 o 
  -3   4   5      352.98      504.63     10.04 o 
  -2   4   5     2532.08     2639.65     69.45 o 
  -1   4   5        0.98        4.29      0.71 o 
   0   4   5     1245.43     1097.21     21.53 o 
   1   4   5     1237.26     1560.43     30.53 o 
   2   4   5        1.15        5.56      0.70 o 
   3   4   5       31.27       32.57      1.36 o 
   4   4   5        0.03        1.10      0.82 o 
   5   4   5       60.59       48.77      1.96 o 
   6   4   5        0.19        1.10      1.15 o 
   7   4   5        0.22       -0.43      2.25 o 
   8   4   5        0.51        1.07      1.44 o 
  -9   5   5        0.25       -1.62      1.88 o 
  -8   5   5        2.75        0.29      1.65 o 
  -7   5   5        7.30        6.03      1.59 o 
  -6   5   5      281.44      300.53      8.82 o 
  -5   5   5      298.95      295.09      6.70 o 
  -4   5   5       71.57       64.47      1.80 o 
  -3   5   5       33.25       42.03      1.26 o 
  -2   5   5       48.34       48.79      1.97 o 
  -1   5   5      935.36     1114.52     30.02 o 
   0   5   5      222.85      261.48      5.44 o 
   1   5   5      156.98      181.26      3.97 o 
   2   5   5      191.05      227.98      4.96 o 
   3   5   5        0.41        1.44      0.76 o 
   4   5   5       68.99       67.47      2.16 o 
   5   5   5        1.57        2.75      1.04 o 
   6   5   5        2.55        2.28      1.19 o 
   7   5   5       20.13       24.83      1.85 o 
   8   5   5        6.13        5.40      1.66 o 
  -9   6   5       10.54        6.03      2.00 o 
  -8   6   5        9.30        8.05      1.85 o 
  -7   6   5       13.00       11.20      1.85 o 
  -6   6   5        4.14        2.65      1.53 o 
  -5   6   5       39.61       53.41      2.70 o 
  -4   6   5      246.10      242.84      7.17 o 
  -3   6   5      172.79      122.01      4.00 o 
  -2   6   5      934.90      983.83     34.29 o 
  -1   6   5      141.64      235.43      4.91 o 
   0   6   5       44.56       54.31      1.61 o 
   1   6   5       27.21       24.31      1.24 o 
   2   6   5        0.45        1.77      1.16 o 
   3   6   5      271.38      295.89      6.44 o 
   4   6   5       11.59       16.68      1.25 o 
   5   6   5      281.04      280.17     10.73 o 
   6   6   5        1.89        1.66      1.47 o 
   7   6   5       26.13       27.77      1.91 o 
   8   6   5       21.93       24.92      2.05 o 
  -9   7   5        3.95        5.58      2.12 o 
  -8   7   5       54.03       48.26      3.17 o 
  -7   7   5      154.20      158.22      5.44 o 
  -6   7   5        4.55        3.73      1.62 o 
  -5   7   5      441.53      451.14     12.79 o 
  -4   7   5       87.50       99.82      3.70 o 
  -3   7   5      528.38      554.42     15.23 o 
  -2   7   5       63.92       66.96      2.62 o 
  -1   7   5        9.39       15.49      1.29 o 
   0   7   5      443.50      523.00     10.57 o 
   1   7   5        2.28        2.10      0.72 o 
   2   7   5       57.11       55.47      1.84 o 
   3   7   5        0.93        2.22      0.92 o 
   4   7   5        5.42        3.11      1.03 o 
   5   7   5       11.09        8.61      1.22 o 
   6   7   5        1.17        4.73      1.37 o 
   7   7   5       40.49       44.18      3.53 o 
  -9   8   5       13.07       17.96      2.50 o 
  -8   8   5       54.69       48.06      3.26 o 
  -7   8   5        0.94        3.50      1.91 o 
  -6   8   5       19.95       20.13      2.15 o 
  -5   8   5        0.38        3.38      1.38 o 
  -4   8   5       10.37        6.94      1.29 o 
  -3   8   5        7.74        5.94      1.29 o 
  -2   8   5       94.79       92.38      3.32 o 
  -1   8   5       45.45       75.68      2.97 o 
   0   8   5       30.97       29.66      1.76 o 
   1   8   5      102.16       92.96      2.54 o 
   2   8   5      248.52      248.23     12.57 o 
   3   8   5      435.99      450.09      9.47 o 
   4   8   5       21.16       26.46      1.58 o 
   5   8   5       17.98       20.97      1.55 o 
   6   8   5        1.63        1.95      1.27 o 
   7   8   5       10.38       16.02      1.71 o 
  -8   9   5        0.31       -1.47      2.06 o 
  -7   9   5        4.91        1.44      2.06 o 
  -6   9   5        3.35        3.91      1.82 o 
  -5   9   5       25.72       27.45      2.06 o 
  -4   9   5        0.39       -0.76      1.38 o 
  -3   9   5        4.99        5.26      1.38 o 
  -2   9   5      180.03      199.75      6.17 o 
  -1   9   5      444.78      462.78     12.96 o 
   0   9   5       75.85       84.83      3.29 o 
   1   9   5       83.27      102.81      3.79 o 
   2   9   5       30.05       37.11      2.01 o 
   3   9   5       29.88       33.91      1.74 o 
   4   9   5        3.61        5.20      1.16 o 
   5   9   5        9.35       14.02      1.50 o 
   6   9   5        0.76       -0.58      1.23 o 
  -8  10   5        0.69       -0.53      2.23 o 
  -7  10   5       34.83       44.56      3.41 o 
  -6  10   5        2.24        4.17      1.76 o 
  -5  10   5       60.64       69.98      3.32 o 
  -4  10   5       54.68       54.20      2.82 o 
  -3  10   5       42.25       43.29      2.44 o 
  -2  10   5        1.07        0.29      1.26 o 
  -1  10   5       43.11       45.53      2.47 o 
   0  10   5      286.02      261.33      7.79 o 
   1  10   5        1.83        0.41      1.26 o 
   2  10   5        8.67        8.82      1.50 o 
   3  10   5        0.82       -1.65      1.26 o 
   4  10   5        0.07        1.85      1.47 o 
   5  10   5        2.20        0.22      1.28 o 
  -7  11   5       13.26       18.52      2.70 o 
  -6  11   5       12.99       12.46      2.09 o 
  -5  11   5       70.87       78.36      3.64 o 
  -4  11   5       37.49       35.12      2.56 o 
  -3  11   5      300.97      335.01      9.99 o 
  -2  11   5       20.60       13.05      1.70 o 
  -1  11   5      244.99      254.89      7.79 o 
   0  11   5       16.57       14.90      1.70 o 
   1  11   5       60.31       70.69      3.20 o 
   2  11   5       15.75       21.13      1.91 o 
   3  11   5        0.09        0.18      1.44 o 
   4  11   5        3.52        5.11      1.68 o 
   5  11   5        0.05       -0.03      1.73 o 
  -7  12   5        6.19       12.32      2.65 o 
  -6  12   5        1.01        2.65      1.91 o 
  -5  12   5        0.51        0.35      2.00 o 
  -4  12   5       26.53       23.40      2.38 o 
  -3  12   5        3.27        2.35      1.70 o 
  -2  12   5        3.31        4.17      1.59 o 
  -1  12   5       11.93       15.49      1.82 o 
   0  12   5        2.99        5.23      1.50 o 
   1  12   5       11.34        5.88      1.59 o 
   2  12   5       46.03       33.01      2.53 o 
   3  12   5        7.73        5.88      1.65 o 
   4  12   5        0.68        2.88      1.68 o 
  -6  13   5       26.90       27.51      2.73 o 
  -5  13   5       28.86       36.27      3.06 o 
  -4  13   5        3.35        4.79      2.06 o 
  -3  13   5       32.70       29.10      2.35 o 
  -2  13   5        4.94        9.99      1.88 o 
  -1  13   5        0.00        0.38      1.56 o 
   0  13   5       17.02       13.64      1.85 o 
   1  13   5       18.94       13.31      1.85 o 
   2  13   5        2.66        2.06      1.59 o 
   3  13   5        1.25       -1.03      1.73 o 
  -5  14   5       17.45       13.96      2.67 o 
  -4  14   5       56.41       54.20      3.70 o 
  -3  14   5        1.58        0.79      1.88 o 
  -2  14   5       72.18       62.75      3.44 o 
  -1  14   5        3.36        4.29      1.79 o 
   0  14   5       62.30       64.16      3.47 o 
   1  14   5       10.05        7.47      1.82 o 
  -1 -15   6        9.41       10.99      2.41 o 
   0 -15   6        0.66        2.67      2.38 o 
   1 -15   6       13.73       16.69      2.65 o 
   2 -15   6        1.59        4.32      2.29 o 
   3 -15   6        8.74       11.26      2.56 o 
   4 -15   6       10.95        9.32      2.67 o 
  -3 -14   6        1.00        0.15      2.29 o 
  -2 -14   6        5.94        3.70      2.23 o 
  -1 -14   6        0.02       -1.97      2.03 o 
   0 -14   6       13.07       15.28      2.62 o 
   1 -14   6        3.04        8.52      2.26 o 
   2 -14   6        7.88        3.06      2.26 o 
   3 -14   6       14.20       19.34      2.62 o 
   4 -14   6        7.23       13.20      2.67 o 
   5 -14   6       61.57       73.11      2.97 o 
   6 -14   6        5.18        6.84      1.72 o 
  -4 -13   6        2.00        1.32      2.06 o 
  -3 -13   6        1.63        3.26      2.23 o 
  -2 -13   6        0.62       -0.97      1.97 o 
  -1 -13   6        8.73       11.29      2.35 o 
   0 -13   6       97.52       86.82      4.26 o 
   1 -13   6       71.14       78.04      4.17 o 
   2 -13   6       12.73       13.76      2.26 o 
   3 -13   6       41.45       39.30      3.09 o 
   4 -13   6        0.02        1.87      1.37 o 
   5 -13   6        1.99        3.70      1.43 o 
   6 -13   6        1.50        1.18      2.73 o 
   7 -13   6        3.36        2.79      2.76 o 
  -5 -12   6        4.73        3.64      2.44 o 
  -4 -12   6        9.80       12.73      2.67 o 
  -3 -12   6       13.90       11.96      2.50 o 
  -2 -12   6        0.24       -3.00      1.50 o 
  -1 -12   6      357.36      359.58     11.99 o 
   0 -12   6       34.34       38.21      3.14 o 
   1 -12   6      362.96      397.26     12.70 o 
   2 -12   6       11.83       15.49      2.15 o 
   3 -12   6       72.62       76.76      2.54 o 
   4 -12   6        0.00       -2.46      1.63 o 
   5 -12   6       10.35        7.35      2.26 o 
   6 -12   6       20.96       20.66      2.62 o 
   7 -12   6        1.24        0.12      2.53 o 
  -6 -11   6        1.31        1.21      2.47 o 
  -5 -11   6        1.32        2.47      2.29 o 
  -4 -11   6        0.00        1.65      2.09 o 
  -3 -11   6        0.16        0.41      1.91 o 
  -2 -11   6       40.64       37.83      3.14 o 
  -1 -11   6       64.39       81.59      4.20 o 
   0 -11   6        7.41        9.26      1.88 o 
   1 -11   6       11.72       13.61      1.85 o 
   2 -11   6        0.26        1.29      0.96 o 
   3 -11   6       63.01       57.46      2.25 o 
   4 -11   6        2.53       -0.41      2.09 o 
   6 -11   6        0.66       -0.15      2.20 o 
   7 -11   6        8.57       13.49      2.79 o 
   8 -11   6        9.14       11.05      3.00 o 
  -6 -10   6        1.11        1.53      2.47 o 
  -5 -10   6       26.26       30.07      3.26 o 
  -4 -10   6       79.12       92.03      4.91 o 
  -3 -10   6      175.47      169.30      6.64 o 
  -2 -10   6        0.27       -2.12      1.56 o 
  -1 -10   6      222.21      204.16      7.14 o 
   0 -10   6       14.53       18.28      1.85 o 
   1 -10   6        0.41        0.85      1.47 o 
   2 -10   6       11.18       11.46      1.13 o 
   3 -10   6       10.85       10.49      2.12 o 
   4 -10   6       55.32       54.40      3.14 o 
   5 -10   6        5.30        6.82      2.06 o 
   6 -10   6       14.01       14.49      2.50 o 
   7 -10   6        1.27        0.09      2.41 o 
   8 -10   6        8.45        5.23      2.82 o 
  -7  -9   6        0.21       -2.56      2.35 o 
  -6  -9   6        0.11        1.94      2.38 o 
  -5  -9   6        0.00        1.76      2.12 o 
  -4  -9   6       78.46       85.53      6.73 o 
  -3  -9   6        8.43        6.97      1.68 o 
  -2  -9   6       55.48       53.99      3.03 o 
  -1  -9   6      364.11      298.74      9.76 o 
   0  -9   6      720.70      720.37     21.60 o 
   1  -9   6      677.61      695.08     25.32 o 
   2  -9   6      267.73      229.76      7.82 o 
   3  -9   6     1012.09     1046.15     31.04 o 
   4  -9   6       97.65      103.58      4.41 o 
   5  -9   6        7.56        8.58      1.79 o 
   6  -9   6       12.25        9.82      2.29 o 
   7  -9   6        7.06        9.38      2.29 o 
   8  -9   6       11.94       12.29      3.03 o 
  -7  -8   6        1.66        1.32      2.18 o 
  -6  -8   6       62.71       58.17      4.26 o 
  -5  -8   6       12.96       10.42      1.28 o 
  -4  -8   6       86.13       85.31      2.72 o 
  -3  -8   6       10.46       12.22      1.59 o 
  -2  -8   6       18.18       21.05      2.34 o 
  -1  -8   6        9.84       12.52      1.47 o 
   0  -8   6        1.10        2.03      0.66 o 
   1  -8   6       82.56       75.80      3.41 o 
   2  -8   6       80.24      110.60      4.41 o 
   3  -8   6       21.19       22.22      1.82 o 
   4  -8   6       86.20       82.83      3.76 o 
   5  -8   6       35.20       43.32      2.82 o 
   6  -8   6       29.37       25.37      2.65 o 
   7  -8   6       23.04       16.67      2.50 o 
   8  -8   6        0.75        1.38      2.65 o 
   9  -8   6        1.05        0.09      3.03 o 
  -8  -7   6        0.03       -1.35      2.47 o 
  -7  -7   6        3.09        0.26      2.26 o 
  -6  -7   6       98.62       99.90      5.26 o 
  -5  -7   6       14.13       10.24      1.27 o 
  -4  -7   6       34.70       29.86      2.56 o 
  -3  -7   6      269.21      249.14      5.74 o 
  -2  -7   6       90.66       93.66      2.62 o 
  -1  -7   6       51.30       39.83      2.97 o 
   0  -7   6        1.05        3.49      0.79 o 
   1  -7   6      397.44      326.37     10.23 o 
   2  -7   6      121.49      114.95      4.35 o 
   3  -7   6       73.86       64.75      3.00 o 
   4  -7   6        4.08        4.14      1.35 o 
   5  -7   6        0.04       -1.35      1.65 o 
   6  -7   6        5.55        8.55      2.15 o 
   7  -7   6       34.03       37.15      3.14 o 
   8  -7   6       39.83       33.36      3.53 o 
   9  -7   6       30.61       36.36      4.06 o 
  -8  -6   6        9.14       18.25      2.88 o 
  -7  -6   6        1.51        1.97      2.26 o 
  -6  -6   6        0.16       -0.50      1.88 o 
  -5  -6   6       75.46       77.70      3.35 o 
  -4  -6   6      182.28      156.56      3.99 o 
  -3  -6   6        4.10        0.92      0.83 o 
  -2  -6   6       10.08       15.01      1.18 o 
  -1  -6   6      134.59      157.66      9.89 o 
   0  -6   6      262.00      311.65      6.75 o 
   1  -6   6       89.15       98.93      3.88 o 
   2  -6   6       41.93       41.59      2.26 o 
   3  -6   6       13.73       16.31      1.50 o 
   4  -6   6        3.97        4.17      1.50 o 
   5  -6   6      159.21      166.36      6.17 o 
   6  -6   6        9.06        7.52      2.12 o 
   7  -6   6       15.79       24.31      2.65 o 
   8  -6   6       30.18       25.13      3.20 o 
   9  -6   6        0.01       -0.09      2.88 o 
  -8  -5   6        9.47        3.50      2.47 o 
  -7  -5   6        1.80        3.91      2.23 o 
  -6  -5   6        0.00        1.85      1.07 o 
  -5  -5   6        4.44        3.63      1.03 o 
  -4  -5   6       88.11       81.90      2.46 o 
  -3  -5   6        7.27        5.17      0.87 o 
  -2  -5   6     1265.46     1168.68     23.98 o 
  -1  -5   6       68.75       98.41      3.39 o 
   0  -5   6      120.98      148.13      3.47 o 
   1  -5   6        9.85        8.28      0.81 o 
   2  -5   6      186.71      203.78      6.50 o 
   3  -5   6       68.86       54.90      2.70 o 
   4  -5   6      108.09      115.63      4.47 o 
   5  -5   6       45.37       35.56      2.65 o 
   6  -5   6        1.37        2.88      1.91 o 
   7  -5   6       13.93        8.23      2.20 o 
   8  -5   6        3.81        2.29      2.67 o 
   9  -5   6       44.92       46.56      4.41 o 
  -9  -4   6        4.85        6.23      2.79 o 
  -8  -4   6       24.35       22.75      2.82 o 
  -7  -4   6       77.28       66.22      4.03 o 
  -6  -4   6       21.06       23.51      2.01 o 
  -5  -4   6       99.39       87.61      3.48 o 
  -4  -4   6       28.48       37.13      1.60 o 
  -3  -4   6       43.55       44.62      1.63 o 
  -2  -4   6      312.70      383.65      8.16 o 
  -1  -4   6      150.32      109.30      4.14 o 
   0  -4   6      168.46       94.66      2.42 o 
   1  -4   6     1269.83     1198.78     24.43 o 
   2  -4   6       45.23       62.46      2.65 o 
   3  -4   6     2042.39     2048.69     59.46 o 
   4  -4   6     1475.07     1449.47     42.50 o 
   5  -4   6        0.02        4.06      1.68 o 
   6  -4   6       28.35       24.63      2.38 o 
   7  -4   6        0.15        1.06      2.00 o 
   8  -4   6       18.93       12.84      2.73 o 
   9  -4   6       14.66        9.52      3.32 o 
  -9  -3   6        0.38        1.23      2.47 o 
  -8  -3   6       15.19       17.37      2.62 o 
  -7  -3   6      115.44      100.87      5.08 o 
  -6  -3   6      143.16      123.33      3.42 o 
  -5  -3   6      235.30      203.33      6.76 o 
  -4  -3   6      310.96      355.46      7.78 o 
  -3  -3   6      284.04      356.55      7.70 o 
  -2  -3   6        0.79        1.58      0.73 o 
  -1  -3   6        3.67        2.59      0.28 o 
   0  -3   6      275.44      279.46      4.68 o 
   1  -3   6     1189.60     1322.75     21.32 o 
   2  -3   6      109.20       97.72      1.91 o 
   3  -3   6     3411.29     3343.13     65.09 o 
   4  -3   6     2062.75     1981.70     38.91 o 
   5  -3   6       71.86       70.34      3.76 o 
   6  -3   6       27.93       14.78      2.32 o 
   7  -3   6        0.03        0.35      2.20 o 
   8  -3   6       23.02       18.31      2.94 o 
   9  -3   6        9.74       13.61      3.50 o 
  -9  -2   6        0.93        2.85      2.53 o 
  -8  -2   6        6.73        4.76      2.29 o 
  -7  -2   6       18.22       22.69      1.59 o 
  -6  -2   6        6.98        6.39      1.20 o 
  -5  -2   6       55.55       64.56      2.53 o 
  -4  -2   6        0.80        0.86      0.46 o 
  -3  -2   6       84.04       66.97      1.58 o 
  -2  -2   6        4.32       11.04      0.50 o 
  -1  -2   6      211.30      292.66      4.85 o 
   0  -2   6      141.99      167.71      2.90 o 
   1  -2   6      308.92      312.98      5.22 o 
   2  -2   6       28.00       44.80      1.19 o 
   3  -2   6     4638.64     4603.23     89.28 o 
   4  -2   6        2.38        1.90      0.81 o 
   5  -2   6       15.41       19.22      2.63 o 
   6  -2   6        1.10        1.02      1.16 o 
   7  -2   6        2.22        1.85      2.29 o 
   8  -2   6       34.18       43.82      4.09 o 
   9  -2   6        5.68        8.85      3.14 o 
  -9  -1   6        0.13       -0.29      2.38 o 
  -8  -1   6        2.77        2.20      2.18 o 
  -7  -1   6        4.86        2.44      1.25 o 
  -6  -1   6        4.14        5.31      1.17 o 
  -5  -1   6        0.29        0.72      0.57 o 
  -4  -1   6      135.55      171.76      4.46 o 
  -3  -1   6       95.31       78.55      1.63 o 
  -2  -1   6      158.31      179.66      3.13 o 
  -1  -1   6      285.15      247.25      4.16 o 
   0  -1   6       92.96      148.29      2.58 o 
   1  -1   6      380.95      415.04      6.82 o 
   2  -1   6      566.14      485.12      8.00 o 
   3  -1   6      206.10      189.03      3.38 o 
   4  -1   6      328.60      297.45      6.42 o 
   5  -1   6       61.60       49.50      2.03 o 
   6  -1   6       11.79        7.35      1.32 o 
   7  -1   6        2.44        2.72      1.32 o 
   8  -1   6        1.00        1.12      2.88 o 
   9  -1   6       28.68       33.21      4.35 o 
  -9   0   6        2.77        4.00      2.65 o 
  -8   0   6       37.54       23.43      3.03 o 
  -7   0   6        5.63        7.51      1.51 o 
  -6   0   6       49.59       43.66      2.15 o 
  -5   0   6      114.00      120.75      2.48 o 
  -4   0   6      575.38      605.28     10.05 o 
  -3   0   6      757.21      889.85     14.49 o 
  -2   0   6       91.69       89.84      2.08 o 
  -1   0   6      124.17      224.71      5.33 o 
   0   0   6       17.82       13.16      0.54 o 
   1   0   6        3.00        2.62      0.35 o 
   2   0   6       84.78       92.07      1.79 o 
   3   0   6       31.58       63.58      2.17 o 
   4   0   6      300.46      261.76      5.75 o 
   5   0   6        2.33        1.55      0.87 o 
   6   0   6      117.43      131.17      3.65 o 
   7   0   6       28.98       33.99      2.06 o 
   8   0   6        7.37        7.08      3.06 o 
   9   0   6        5.71        1.15      2.88 o 
  -9   1   6        0.55        1.41      2.29 o 
  -8   1   6        3.20        3.05      1.37 o 
  -7   1   6       30.67       31.17      1.90 o 
  -6   1   6      184.97      165.85      3.30 o 
  -5   1   6      131.83      153.83      3.56 o 
  -4   1   6        6.43        7.30      1.62 o 
  -3   1   6       25.21       47.19      1.39 o 
  -2   1   6      304.97      323.78      6.52 o 
  -1   1   6      143.76      153.94      6.36 o 
   0   1   6       14.40       38.38      0.91 o 
   1   1   6        0.82        2.39      0.38 o 
   2   1   6      191.61       83.42      1.67 o 
   3   1   6      257.54      307.96      5.26 o 
   4   1   6        0.01        0.04      1.28 o 
   5   1   6        0.43        0.48      0.96 o 
   6   1   6       24.89       29.25      3.84 o 
   7   1   6        2.12        1.72      1.24 o 
   8   1   6        4.60        4.44      1.70 o 
   9   1   6       18.57       24.66      3.97 o 
  -8   2   6        2.38        1.61      1.60 o 
  -7   2   6       44.36       39.56      3.17 o 
  -6   2   6       19.60       21.01      1.21 o 
  -5   2   6      154.52      133.91      3.22 o 
  -4   2   6      948.83      941.64     18.59 o 
  -3   2   6      388.28      429.95      8.64 o 
  -2   2   6      262.68      265.78      7.52 o 
  -1   2   6      216.08      252.27      7.02 o 
   0   2   6      226.14      130.51      3.07 o 
   1   2   6     1618.19     1561.97     25.14 o 
   2   2   6      384.05      362.61      6.07 o 
   3   2   6      378.33      315.58      5.43 o 
   4   2   6        0.02        1.74      0.83 o 
   5   2   6      118.35      116.85      3.20 o 
   6   2   6       79.54       88.24      2.84 o 
   7   2   6       51.28       48.47      3.12 o 
   8   2   6        2.94        6.75      1.63 o 
   9   2   6        2.65        1.63      1.82 o 
  -8   3   6        4.15        2.65      1.38 o 
  -7   3   6       27.71       25.44      1.98 o 
  -6   3   6       18.08       16.35      1.16 o 
  -5   3   6      125.81      122.29      2.97 o 
  -4   3   6      251.51      287.94      6.00 o 
  -3   3   6      610.17      499.17     13.52 o 
  -2   3   6       92.42       88.29      2.88 o 
  -1   3   6       21.27       32.24      1.53 o 
   0   3   6       13.28        1.81      0.43 o 
   1   3   6      132.93      102.81      3.29 o 
   2   3   6      190.09      170.46      3.09 o 
   3   3   6       42.93       36.65      1.48 o 
   4   3   6        6.45        5.24      0.92 o 
   5   3   6      290.44      276.50      7.69 o 
   6   3   6        3.69        4.68      1.26 o 
   7   3   6        4.16        5.97      1.39 o 
   8   3   6        0.46        0.68      1.33 o 
  -9   4   6        0.24       -2.18      1.62 o 
  -8   4   6        2.08        3.17      1.59 o 
  -7   4   6       26.22       20.57      1.76 o 
  -6   4   6        8.61        7.00      1.32 o 
  -5   4   6        0.02        1.35      1.09 o 
  -4   4   6      401.37      353.70     10.90 o 
  -3   4   6      841.42      938.08     29.98 o 
  -2   4   6        2.73        4.85      0.88 o 
  -1   4   6     3730.67     3758.37     98.73 o 
   0   4   6     1232.46     1554.34     30.33 o 
   1   4   6      361.68      380.10      7.76 o 
   2   4   6       35.47       41.51      1.45 o 
   3   4   6       16.53       29.62      1.90 o 
   4   4   6       11.92       11.92      1.48 o 
   5   4   6      139.99      129.27      3.49 o 
   6   4   6        0.15        1.14      1.18 o 
   7   4   6        0.06        1.01      1.38 o 
   8   4   6        1.61        2.39      2.40 o 
  -9   5   6        0.17        0.44      1.62 o 
  -8   5   6        0.59        0.35      1.53 o 
  -7   5   6       38.88       30.60      2.15 o 
  -6   5   6      379.21      366.75     10.52 o 
  -5   5   6      551.76      576.44     15.84 o 
  -4   5   6      301.96      264.12      7.64 o 
  -3   5   6      108.52      139.02      4.38 o 
  -2   5   6      135.40      131.00      4.14 o 
  -1   5   6      135.68       89.85      3.03 o 
   0   5   6      468.06      531.30     15.95 o 
   1   5   6      274.55      241.57      5.16 o 
   2   5   6      725.91      835.71     16.70 o 
   3   5   6       31.20       31.43      1.52 o 
   4   5   6       18.01       16.52      1.27 o 
   5   5   6        0.01       -1.38      1.01 o 
   6   5   6        6.85        6.22      1.31 o 
   7   5   6       14.98       13.27      1.93 o 
   8   5   6        7.41        7.79      2.26 o 
  -9   6   6        4.48        5.61      1.94 o 
  -8   6   6        1.43        1.12      1.70 o 
  -7   6   6        3.76        6.14      1.65 o 
  -6   6   6        0.56        2.15      1.53 o 
  -5   6   6       94.03       81.24      3.32 o 
  -4   6   6      574.51      561.36     15.43 o 
  -3   6   6      315.95      334.45      9.49 o 
  -2   6   6       33.66       46.35      2.20 o 
  -1   6   6      446.51      436.18     12.05 o 
   0   6   6       11.13       25.49      1.19 o 
   1   6   6       24.15       25.25      2.28 o 
   2   6   6       97.55      131.40      3.21 o 
   3   6   6      137.72      140.39      3.55 o 
   4   6   6        7.51        7.58      1.13 o 
   5   6   6        0.13        1.64      1.22 o 
   6   6   6        1.02        0.36      1.21 o 
   7   6   6        0.07        0.23      1.40 o 
  -9   7   6        3.33        3.35      2.03 o 
  -8   7   6        0.08        1.06      1.82 o 
  -7   7   6       34.30       32.18      2.47 o 
  -6   7   6        9.59       13.90      1.82 o 
  -5   7   6       14.33       11.14      1.50 o 
  -4   7   6      231.82      210.74      6.47 o 
  -3   7   6       16.18       15.20      1.44 o 
  -2   7   6       31.74       28.19      1.88 o 
  -1   7   6      107.75       91.94      3.32 o 
   0   7   6      544.68      582.14     15.96 o 
   1   7   6      162.85      155.36      3.60 o 
   2   7   6      479.85      510.86     10.52 o 
   3   7   6      661.59      637.64     13.06 o 
   4   7   6        6.53        8.12      1.23 o 
   5   7   6       20.56       21.35      1.54 o 
   6   7   6        1.68       -0.69      1.26 o 
   7   7   6       14.13       16.41      1.78 o 
  -9   8   6        1.95        4.41      2.26 o 
  -8   8   6       16.53       16.31      2.32 o 
  -7   8   6        0.33       -0.12      1.79 o 
  -6   8   6       21.54       21.96      2.18 o 
  -5   8   6        6.03        2.73      1.53 o 
  -4   8   6        5.88        2.06      1.21 o 
  -3   8   6      520.85      515.04     14.34 o 
  -2   8   6       16.27       22.57      1.70 o 
  -1   8   6      140.92      153.96      4.97 o 
   0   8   6        8.35       13.17      1.29 o 
   1   8   6       77.80       75.45      3.09 o 
   2   8   6      221.70      217.18      6.61 o 
   3   8   6        0.20        0.77      1.41 o 
   4   8   6        9.94       14.32      2.07 o 
   5   8   6        1.37        1.19      1.20 o 
   6   8   6       14.39       21.76      1.74 o 
  -8   9   6        2.52        5.06      2.26 o 
  -7   9   6        4.61        6.97      2.15 o 
  -6   9   6        0.00        0.18      1.56 o 
  -5   9   6       85.60       79.06      3.56 o 
  -4   9   6       12.26        9.85      1.68 o 
  -3   9   6       27.82       25.16      1.91 o 
  -2   9   6      349.20      358.64     10.32 o 
  -1   9   6      113.13       94.61      3.50 o 
   0   9   6      121.71      121.68      4.26 o 
   1   9   6      204.70      175.71      5.64 o 
   2   9   6      339.78      401.85     11.52 o 
   3   9   6      158.56      184.55      5.94 o 
   4   9   6        2.24       -1.44      1.41 o 
   5   9   6        4.49        4.58      1.31 o 
   6   9   6        1.35       -0.03      1.28 o 
  -8  10   6        1.77        2.94      2.32 o 
  -7  10   6        0.63        2.59      2.20 o 
  -6  10   6       13.96       18.55      2.35 o 
  -5  10   6       60.87       57.73      3.23 o 
  -4  10   6       25.28       28.48      2.12 o 
  -3  10   6       46.66       50.64      2.85 o 
  -2  10   6       97.61       97.20      3.79 o 
  -1  10   6        5.15        0.88      1.32 o 
   0  10   6       26.01       30.83      2.23 o 
   1  10   6       10.49        9.67      1.38 o 
   2  10   6       12.02       11.14      1.62 o 
   3  10   6        2.37        2.12      1.44 o 
   4  10   6        7.19       10.67      1.82 o 
   5  10   6        0.08       -0.53      1.56 o 
  -7  11   6        0.85        2.79      2.29 o 
  -6  11   6        3.49        6.73      2.23 o 
  -5  11   6        3.34        2.15      1.94 o 
  -4  11   6        8.96       10.20      1.97 o 
  -3  11   6        9.36        9.61      1.79 o 
  -2  11   6       88.59       86.18      3.67 o 
  -1  11   6       56.75       57.31      2.94 o 
   0  11   6        5.46        4.79      1.47 o 
   1  11   6        2.62        4.47      1.53 o 
   2  11   6       30.09       34.80      2.59 o 
   3  11   6        9.23        7.17      1.70 o 
   4  11   6        3.33        4.11      1.76 o 
  -6  12   6       15.47       22.87      2.56 o 
  -5  12   6       19.91       12.43      2.35 o 
  -4  12   6        0.55       -2.85      1.76 o 
  -3  12   6       13.23       16.25      2.15 o 
  -2  12   6       45.95       43.50      2.79 o 
  -1  12   6        1.60        4.97      1.65 o 
   0  12   6       12.54        9.70      1.56 o 
   1  12   6        9.51        7.02      1.70 o 
   2  12   6        3.74        1.91      1.65 o 
   3  12   6        0.02       -1.26      1.70 o 
  -5  13   6       66.30       70.75      4.14 o 
  -4  13   6       26.90       21.81      2.35 o 
  -3  13   6        4.12        1.94      1.85 o 
  -2  13   6       42.20       36.24      2.79 o 
  -1  13   6        0.00       -0.97      1.53 o 
   0  13   6       15.06       16.11      2.03 o 
   1  13   6        0.29        0.71      1.62 o 
   2  13   6        5.23       10.11      1.94 o 
  -4  14   6       43.79       42.06      3.20 o 
  -3  14   6        2.85        1.59      1.97 o 
  -2  14   6       40.96       26.86      2.59 o 
  -1  14   6       44.43       33.21      2.53 o 
   0  14   6        0.67        2.00      1.73 o 
  -1 -15   7        0.57       -2.97      2.18 o 
   0 -15   7        3.12        4.20      2.56 o 
   1 -15   7        6.69        8.94      2.47 o 
   2 -15   7        1.40        4.70      2.38 o 
   3 -15   7        0.57       -0.65      2.29 o 
   4 -15   7        3.22        3.67      2.65 o 
  -2 -14   7        7.86        7.05      2.50 o 
  -1 -14   7        0.01       -0.18      1.91 o 
   0 -14   7        7.02        6.32      2.03 o 
   1 -14   7        0.84        1.12      2.12 o 
   2 -14   7        0.02        1.53      2.03 o 
   3 -14   7        2.91        8.52      2.44 o 
   4 -14   7       30.98       33.27      3.06 o 
   5 -14   7       30.89       35.30      3.38 o 
  -4 -13   7        1.70        2.79      2.23 o 
  -3 -13   7        2.21        0.68      2.20 o 
  -2 -13   7        0.05        0.53      2.15 o 
  -1 -13   7       17.88       17.37      2.67 o 
   0 -13   7       76.53       94.70      4.73 o 
   1 -13   7       10.55       13.49      2.32 o 
   2 -13   7       37.16       35.15      2.88 o 
   3 -13   7       42.26       52.67      3.38 o 
   4 -13   7       25.29       24.01      3.06 o 
   5 -13   7        4.44        3.12      2.41 o 
   6 -13   7        3.50       -0.47      2.82 o 
  -5 -12   7        0.39       -0.15      2.38 o 
  -4 -12   7        1.43       -1.09      2.18 o 
  -3 -12   7        1.46        3.41      2.15 o 
  -2 -12   7       93.26       75.48      4.14 o 
  -1 -12   7       76.46       78.18      4.35 o 
   0 -12   7       20.70       20.87      2.23 o 
   1 -12   7      205.70      231.76      8.17 o 
   2 -12   7       29.82       29.10      2.38 o 
   3 -12   7       25.78       30.95      2.88 o 
   4 -12   7        0.24       -2.65      2.41 o 
   5 -12   7        0.28        1.21      2.56 o 
   6 -12   7        3.12        6.47      2.35 o 
   7 -12   7        6.80        2.79      2.70 o 
  -5 -11   7        1.24        1.09      2.32 o 
  -4 -11   7       12.17       11.17      2.53 o 
  -3 -11   7        4.53        2.23      1.79 o 
  -2 -11   7      157.71      159.57      6.44 o 
  -1 -11   7      173.60      159.36      6.14 o 
   0 -11   7       26.21       29.74      2.53 o 
   1 -11   7       16.47       20.55      2.20 o 
   2 -11   7      110.89      109.34      4.70 o 
   3 -11   7        0.43       -1.26      1.73 o 
   4 -11   7       31.48       27.04      2.62 o 
   5 -11   7        4.23        5.41      2.32 o 
   6 -11   7        5.79        4.53      2.12 o 
   7 -11   7        0.11        1.76      2.59 o 
  -6 -10   7        0.63        2.85      2.56 o 
  -5 -10   7        0.03        0.56      1.97 o 
  -4 -10   7        0.30       -2.00      1.65 o 
  -3 -10   7        0.86        2.73      1.88 o 
  -2 -10   7        8.94        7.97      2.00 o 
  -1 -10   7        0.37       -0.88      1.35 o 
   0 -10   7      131.44      127.39      4.88 o 
   1 -10   7       20.38       17.46      2.00 o 
   2 -10   7      143.33      140.35      5.50 o 
   3 -10   7       16.29       13.46      2.06 o 
   4 -10   7        8.40        7.17      1.88 o 
   5 -10   7        1.52        0.50      2.06 o 
   6 -10   7        0.20        0.47      1.94 o 
   7 -10   7       16.07       14.46      2.82 o 
   8 -10   7       23.25       22.66      3.35 o 
  -7  -9   7        6.74        5.41      2.76 o 
  -6  -9   7        6.77        6.97      2.62 o 
  -5  -9   7        6.06        8.02      2.38 o 
  -4  -9   7        4.14        9.78      1.36 o 
  -3  -9   7        1.01        1.26      1.09 o 
  -2  -9   7       49.77       51.43      5.75 o 
  -1  -9   7        0.15        0.65      1.47 o 
   0  -9   7       26.48       35.77      2.65 o 
   1  -9   7        3.82        4.09      1.56 o 
   2  -9   7        2.20        1.82      1.50 o 
   3  -9   7      110.65       92.06      4.03 o 
   4  -9   7      154.43      148.84      5.70 o 
   5  -9   7        0.83       -0.44      1.88 o 
   6  -9   7       87.02       97.14      4.76 o 
   7  -9   7        1.13        7.14      2.50 o 
   8  -9   7        7.78        7.14      2.56 o 
  -7  -8   7        0.74        2.50      2.23 o 
  -6  -8   7        0.36        1.29      2.03 o 
  -5  -8   7       17.27       21.26      1.61 o 
  -4  -8   7      204.04      202.62      5.04 o 
  -3  -8   7       18.20       10.99      1.22 o 
  -2  -8   7      172.11      160.31     13.27 o 
  -1  -8   7        8.99       14.22      3.89 o 
   0  -8   7      253.23      257.12      8.38 o 
   1  -8   7      132.83      115.45      4.41 o 
   2  -8   7      113.38      103.46      4.17 o 
   3  -8   7       34.05       31.51      2.50 o 
   4  -8   7       12.72        7.17      1.79 o 
   5  -8   7        3.59       -1.91      1.73 o 
   6  -8   7       38.64       40.47      3.35 o 
   7  -8   7        0.00       -0.38      2.03 o 
   8  -8   7       12.78       14.67      3.09 o 
   9  -8   7        0.00        3.12      3.12 o 
  -7  -7   7        0.21        1.29      2.29 o 
  -6  -7   7        0.07       -1.79      1.82 o 
  -5  -7   7       38.79       39.02      2.04 o 
  -4  -7   7        0.00        0.16      1.13 o 
  -3  -7   7        0.19        1.20      0.92 o 
  -2  -7   7       72.29       67.73      2.20 o 
  -1  -7   7       57.32       60.75      4.57 o 
   0  -7   7      308.64      313.25      6.90 o 
   1  -7   7      394.13      344.68     10.85 o 
   2  -7   7       62.98       66.48      3.17 o 
   3  -7   7        0.71        0.29      1.32 o 
   4  -7   7       63.30       65.19      3.32 o 
   5  -7   7       12.90       16.43      2.00 o 
   6  -7   7       50.78       48.09      3.47 o 
   7  -7   7       13.92       20.69      2.82 o 
   8  -7   7        6.09        4.70      2.44 o 
   9  -7   7        0.11       -1.56      2.65 o 
  -8  -6   7        0.28       -1.85      2.35 o 
  -7  -6   7        0.06        0.41      2.23 o 
  -6  -6   7        1.11       -0.21      1.31 o 
  -5  -6   7      171.87      154.58      4.88 o 
  -4  -6   7      177.86      185.82      4.57 o 
  -3  -6   7      290.69      298.03      6.71 o 
  -2  -6   7      301.82      302.44      6.74 o 
  -1  -6   7       99.09       69.92      2.11 o 
   0  -6   7      562.37      640.87     13.37 o 
   1  -6   7       20.76       32.84      1.54 o 
   2  -6   7        0.13       -0.06      1.00 o 
   3  -6   7        4.94        7.32      1.29 o 
   4  -6   7        0.66        2.20      1.50 o 
   5  -6   7       39.86       40.06      2.73 o 
   6  -6   7        5.50        5.03      2.06 o 
   7  -6   7        5.45       10.11      2.56 o 
   8  -6   7        0.05        1.70      2.67 o 
   9  -6   7        1.80        2.94      2.94 o 
  -8  -5   7       22.56       39.33      3.79 o 
  -7  -5   7        2.58        6.14      2.12 o 
  -6  -5   7        5.49        8.54      1.26 o 
  -5  -5   7      189.96      175.22      4.43 o 
  -4  -5   7        5.42        6.24      1.50 o 
  -3  -5   7        0.04        0.44      0.85 o 
  -2  -5   7       72.38       79.45      2.30 o 
  -1  -5   7      449.81      495.55     10.45 o 
   0  -5   7      859.91      754.87     15.64 o 
   1  -5   7      294.95      273.74      5.99 o 
   2  -5   7      554.27      627.90     18.69 o 
   3  -5   7        6.12       10.46      1.38 o 
   4  -5   7      215.20      197.90      6.79 o 
   5  -5   7        7.70        8.17      1.91 o 
   6  -5   7      126.66      120.45      5.20 o 
   7  -5   7        2.05        2.15      1.94 o 
   8  -5   7        3.03        0.50      2.65 o 
   9  -5   7        0.33       -2.20      2.91 o 
  -8  -4   7        0.10       -1.44      2.15 o 
  -7  -4   7        0.66        1.73      2.06 o 
  -6  -4   7        8.96        6.11      1.25 o 
  -5  -4   7      228.21      214.13      5.16 o 
  -4  -4   7       63.01       68.15      2.22 o 
  -3  -4   7        3.83        7.57      0.92 o 
  -2  -4   7       69.12       65.84      4.31 o 
  -1  -4   7      311.38      352.16      7.97 o 
   0  -4   7       32.62       38.00      1.00 o 
   1  -4   7       89.41       90.53      1.80 o 
   2  -4   7       41.19       57.77      1.37 o 
   3  -4   7      202.61      176.91      6.05 o 
   4  -4   7      165.10      147.40      5.50 o 
   5  -4   7       64.38       59.64      3.23 o 
   6  -4   7       66.49       62.55      3.85 o 
   7  -4   7       18.11       19.19      2.62 o 
   8  -4   7        2.16        1.62      2.59 o 
   9  -4   7        2.98       -0.29      3.09 o 
  -9  -3   7        0.00        1.32      2.44 o 
  -8  -3   7        0.42        1.88      2.23 o 
  -7  -3   7       17.31       14.92      1.53 o 
  -6  -3   7        0.00        0.52      1.65 o 
  -5  -3   7       41.23       42.24      1.93 o 
  -4  -3   7       22.91       33.89      2.26 o 
  -3  -3   7        2.23        3.75      0.81 o 
  -2  -3   7      663.75      710.88     14.73 o 
  -1  -3   7      351.89      393.53      8.15 o 
   0  -3   7      558.61      471.45      7.76 o 
   1  -3   7     1447.46     1270.23     20.50 o 
   2  -3   7      512.73      528.47      8.73 o 
   3  -3   7      231.67      195.70      8.01 o 
   4  -3   7     1148.74     1140.93     22.67 o 
   5  -3   7        0.65        0.79      0.94 o 
   6  -3   7        0.03        0.53      1.94 o 
   7  -3   7       32.74       32.74      3.29 o 
   8  -3   7        0.79        1.47      2.41 o 
   9  -3   7        0.87       -2.20      2.70 o 
  -9  -2   7        0.41       -1.94      2.29 o 
  -8  -2   7       10.10        6.79      2.32 o 
  -7  -2   7        1.91       -1.06      1.15 o 
  -6  -2   7       21.42       24.58      2.38 o 
  -5  -2   7        8.42        4.84      1.08 o 
  -4  -2   7       26.51       45.15      1.78 o 
  -3  -2   7      171.82      181.96      3.92 o 
  -2  -2   7      245.05      231.97      3.98 o 
  -1  -2   7      427.66      498.85      9.13 o 
   0  -2   7     1191.13     1257.56     20.26 o 
   1  -2   7      155.99      133.18      2.41 o 
   2  -2   7     2501.04     2469.95     39.61 o 
   3  -2   7     2642.08     2570.93     53.02 o 
   4  -2   7       62.52       52.50      1.89 o 
   5  -2   7      124.26      101.34      3.31 o 
   6  -2   7        9.24        6.78      1.21 o 
   7  -2   7       13.67       14.11      2.53 o 
   8  -2   7       21.69       20.16      3.06 o 
   9  -2   7        4.44        7.67      3.09 o 
  -9  -1   7        1.53        0.68      2.38 o 
  -8  -1   7       20.39       24.34      3.00 o 
  -7  -1   7       54.21       42.09      2.11 o 
  -6  -1   7      113.54      118.88      4.50 o 
  -5  -1   7        1.93        1.68      1.05 o 
  -4  -1   7       48.05       72.33      1.64 o 
  -3  -1   7      175.08      124.99      3.08 o 
  -2  -1   7     1355.06     1384.59     22.30 o 
  -1  -1   7     1553.74     1741.00     27.93 o 
   0  -1   7       17.54       38.46      1.14 o 
   1  -1   7       90.78       84.65      1.65 o 
   2  -1   7      108.46      134.30      4.16 o 
   3  -1   7        9.10       14.78      0.72 o 
   4  -1   7      342.57      322.94      6.93 o 
   5  -1   7       59.67       65.17      2.56 o 
   6  -1   7        9.87       12.13      1.42 o 
   7  -1   7       19.13       17.06      1.77 o 
   8  -1   7        3.30       -2.20      2.79 o 
   9  -1   7        0.81        0.29      3.26 o 
  -9   0   7        1.13        2.50      2.41 o 
  -8   0   7        7.81       10.12      1.52 o 
  -7   0   7       38.03       31.89      1.91 o 
  -6   0   7       55.02       47.92      2.82 o 
  -5   0   7       57.82       52.16      1.48 o 
  -4   0   7      152.91      170.25      3.19 o 
  -3   0   7       39.24       51.57      1.49 o 
  -2   0   7      928.58     1089.23     17.62 o 
  -1   0   7      364.82      288.64      5.02 o 
   0   0   7      112.82      190.26      3.28 o 
   1   0   7      226.37      263.10      4.44 o 
   2   0   7      410.71      442.04      7.35 o 
   3   0   7       11.14        8.95      0.84 o 
   4   0   7       28.09       20.29      1.65 o 
   5   0   7       31.92       20.80      1.34 o 
   6   0   7      104.38       87.71      2.97 o 
   7   0   7      134.17      122.88      3.76 o 
   8   0   7        1.86        1.65      1.67 o 
   9   0   7        0.44       -2.26      3.32 o 
  -8   1   7        0.06       -0.04      1.35 o 
  -7   1   7       74.14       78.89      2.97 o 
  -6   1   7        0.47       -0.35      0.74 o 
  -5   1   7       24.35       23.69      1.09 o 
  -4   1   7      402.07      439.07      7.45 o 
  -3   1   7       40.78       33.56      1.06 o 
  -2   1   7      310.64      285.01      5.14 o 
  -1   1   7      833.36      811.59     22.83 o 
   0   1   7        3.35        2.93      0.40 o 
   1   1   7       83.28       75.47      1.54 o 
   2   1   7        6.65        9.40      0.57 o 
   3   1   7      186.34      240.87      5.25 o 
   4   1   7      149.56      135.55      3.37 o 
   5   1   7       57.64       46.17      2.23 o 
   6   1   7       16.53       21.52      1.87 o 
   7   1   7       29.92       40.21      2.30 o 
   8   1   7        0.04       -1.07      1.60 o 
   9   1   7        5.87       11.05      3.70 o 
  -8   2   7        0.50       -0.35      1.88 o 
  -7   2   7       26.86       15.72      1.53 o 
  -6   2   7        5.14        4.13      1.51 o 
  -5   2   7      239.44      226.68      8.79 o 
  -4   2   7      665.05      639.91     12.76 o 
  -3   2   7      635.87      759.10     15.01 o 
  -2   2   7        0.62        2.07      0.48 o 
  -1   2   7       71.41      105.92      3.89 o 
   0   2   7       82.22      112.70      2.11 o 
   1   2   7      456.42      546.60      9.01 o 
   2   2   7       17.69       24.43      1.14 o 
   3   2   7        5.19        7.28      0.55 o 
   4   2   7       69.00       65.59      2.14 o 
   5   2   7      109.78      104.43      3.07 o 
   6   2   7        4.92        0.42      2.57 o 
   7   2   7        5.49       11.13      1.59 o 
   8   2   7        0.55        0.68      1.56 o 
  -9   3   7        1.25        4.29      2.06 o 
  -7   3   7      145.42      117.30      4.09 o 
  -6   3   7      102.99      101.46      3.64 o 
  -5   3   7      140.96      122.57      4.03 o 
  -4   3   7      350.56      349.21      9.73 o 
  -3   3   7      196.14      228.74      7.80 o 
  -2   3   7      696.17      604.74     16.28 o 
  -1   3   7       47.37       41.41      1.82 o 
   0   3   7      444.68      342.34      6.90 o 
   1   3   7       54.61       64.65      1.82 o 
   2   3   7        8.09        3.60      0.56 o 
   3   3   7      131.88      125.43      7.36 o 
   4   3   7      206.93      180.81      4.27 o 
   5   3   7       30.90       26.83      2.45 o 
   6   3   7        0.39       -0.30      1.09 o 
   7   3   7        7.20        6.61      1.97 o 
   8   3   7        0.44        1.25      1.61 o 
  -8   4   7        2.73        3.56      1.44 o 
  -7   4   7       20.53       19.84      1.76 o 
  -6   4   7     1003.94      970.70     26.16 o 
  -5   4   7        0.25        1.65      1.15 o 
  -4   4   7       31.13       39.83      2.09 o 
  -3   4   7        2.76        7.73      1.03 o 
  -2   4   7      230.83      230.08      6.61 o 
  -1   4   7      385.07      386.62     10.70 o 
   0   4   7      117.97      166.40      3.55 o 
   1   4   7      228.99      252.83      7.23 o 
   2   4   7      215.58      208.80      3.75 o 
   3   4   7       72.58       73.05      5.51 o 
   4   4   7        0.03       -0.53      0.92 o 
   5   4   7       46.12       52.23      2.08 o 
   6   4   7       24.13       25.27      1.71 o 
   7   4   7        2.37        2.05      1.42 o 
   8   4   7        0.17        0.91      2.06 o 
  -9   5   7        7.34        9.82      1.79 o 
  -8   5   7        0.01       -0.38      1.65 o 
  -7   5   7        0.72        2.03      1.62 o 
  -6   5   7      544.06      545.16     15.14 o 
  -5   5   7       28.88       27.16      2.06 o 
  -4   5   7       13.44       16.37      1.44 o 
  -3   5   7        1.76        7.44      1.12 o 
  -2   5   7      232.38      231.55      6.70 o 
  -1   5   7      836.41      874.80     23.48 o 
   0   5   7        7.91        5.08      1.03 o 
   1   5   7      331.10      361.30      7.47 o 
   2   5   7      104.01       91.70      2.46 o 
   3   5   7      211.04      202.93      4.65 o 
   4   5   7       40.87       38.39      4.16 o 
   5   5   7        0.85        0.45      1.14 o 
   6   5   7        8.37        5.64      1.35 o 
   7   5   7       12.25       11.35      1.68 o 
  -9   6   7        9.36        8.41      2.12 o 
  -8   6   7       12.07       16.40      2.03 o 
  -7   6   7       30.81       30.83      2.26 o 
  -6   6   7       80.60       82.24      3.47 o 
  -5   6   7      747.42      765.90     20.87 o 
  -4   6   7      440.41      436.83     12.26 o 
  -3   6   7      238.78      238.52      7.05 o 
  -2   6   7      651.84      661.85     17.99 o 
  -1   6   7       60.98       57.11      2.47 o 
   0   6   7      277.25      296.24      8.49 o 
   1   6   7        0.40        0.56      0.88 o 
   2   6   7      230.24      232.03      5.80 o 
   3   6   7        0.71        1.30      0.94 o 
   4   6   7      104.40      108.03      3.03 o 
   5   6   7       19.56       23.50      1.60 o 
   6   6   7        0.02       -0.28      1.26 o 
   7   6   7        5.73        6.77      1.58 o 
  -9   7   7        3.03        6.88      2.26 o 
  -8   7   7       81.28       74.92      3.67 o 
  -7   7   7        3.96        6.26      1.76 o 
  -6   7   7       16.53       18.40      1.94 o 
  -5   7   7       76.74       76.68      3.14 o 
  -4   7   7        0.05       -1.91      1.23 o 
  -3   7   7      254.13      230.43      6.88 o 
  -2   7   7       13.17        6.94      1.26 o 
  -1   7   7       72.36       68.78      2.82 o 
   0   7   7      243.24      270.44      7.88 o 
   1   7   7       50.82       48.56      2.29 o 
   2   7   7        5.79        9.38      1.44 o 
   3   7   7        0.53        0.54      1.01 o 
   4   7   7        0.47        0.41      1.02 o 
   5   7   7        0.56        1.33      1.19 o 
   6   7   7        0.00        0.01      1.28 o 
   7   7   7       27.78       36.65      2.23 o 
  -8   8   7        0.02       -0.56      1.94 o 
  -7   8   7        2.59        2.29      1.94 o 
  -6   8   7        9.99        9.35      1.88 o 
  -5   8   7        0.32        0.00      1.29 o 
  -4   8   7        0.55        0.91      1.38 o 
  -3   8   7       16.78       15.28      1.62 o 
  -2   8   7      607.11      642.31     17.64 o 
  -1   8   7       43.69       42.77      2.23 o 
   0   8   7      259.09      272.35      7.99 o 
   1   8   7        5.87        4.44      1.32 o 
   2   8   7       58.57       56.29      2.67 o 
   3   8   7       97.95       69.66      3.14 o 
   4   8   7       43.01       46.67      2.73 o 
   5   8   7        3.55        4.29      1.62 o 
   6   8   7        5.58       13.51      1.62 o 
  -8   9   7        0.17       -2.09      2.03 o 
  -7   9   7        1.13        1.03      1.94 o 
  -6   9   7       23.96       31.83      2.32 o 
  -5   9   7       11.63       14.43      1.97 o 
  -4   9   7        8.76        7.14      1.62 o 
  -3   9   7        3.71        1.73      1.23 o 
  -2   9   7       93.66      105.61      3.85 o 
  -1   9   7        5.09        2.70      1.18 o 
   0   9   7       15.93       15.28      1.65 o 
   1   9   7        0.15        2.73      1.21 o 
   2   9   7       21.99       26.36      2.09 o 
   3   9   7       22.58       20.10      1.91 o 
   4   9   7       15.47       12.84      1.88 o 
   5   9   7        6.70        5.17      1.73 o 
  -7  10   7       30.60       33.33      2.85 o 
  -6  10   7       27.28       20.34      2.44 o 
  -5  10   7      203.21      212.03      7.02 o 
  -4  10   7      241.67      220.56      7.02 o 
  -3  10   7       41.66       46.70      2.82 o 
  -2  10   7        6.09        6.61      1.53 o 
  -1  10   7        1.05        1.56      1.38 o 
   0  10   7       45.26       44.06      2.62 o 
   1  10   7        0.41        2.73      1.47 o 
   2  10   7        3.43        2.79      1.50 o 
   3  10   7        1.32        0.53      1.56 o 
   4  10   7        9.06       14.11      2.00 o 
   5  10   7        0.16        2.18      1.94 o 
  -7  11   7        6.23        3.03      2.29 o 
  -6  11   7        1.74        8.58      2.23 o 
  -5  11   7        0.54       -0.76      1.85 o 
  -4  11   7       44.09       38.15      2.91 o 
  -3  11   7       33.16       27.51      2.12 o 
  -2  11   7       21.65       20.43      1.88 o 
  -1  11   7      129.67      116.80      4.26 o 
   0  11   7       23.19       30.69      2.23 o 
   1  11   7       81.12       74.48      3.44 o 
   2  11   7       62.61       57.84      3.17 o 
   3  11   7       14.44       16.34      2.00 o 
   4  11   7        0.28        0.79      1.76 o 
  -6  12   7        5.31        3.70      2.35 o 
  -5  12   7       10.40       13.87      2.38 o 
  -4  12   7       12.04        9.14      2.15 o 
  -3  12   7        0.57        3.97      1.79 o 
  -2  12   7      111.45      118.16      4.59 o 
  -1  12   7       33.84       27.78      2.23 o 
   0  12   7        1.41       -0.12      1.53 o 
   1  12   7       12.46       12.81      1.94 o 
   2  12   7        0.01       -0.09      1.65 o 
   3  12   7        0.31       -0.59      1.70 o 
  -5  13   7        7.14        7.23      2.44 o 
  -4  13   7       16.78       15.28      2.50 o 
  -3  13   7       48.35       50.35      3.32 o 
  -2  13   7        0.62        0.47      1.79 o 
  -1  13   7       41.97       42.32      2.88 o 
   0  13   7        4.75        7.79      1.88 o 
   1  13   7       29.28       35.04      2.56 o 
  -2  14   7        2.61        0.85      1.94 o 
  -1  14   7        0.33        1.15      1.82 o 
   0 -15   8        5.95        5.82      2.70 o 
   1 -15   8        3.33        3.59      2.41 o 
   2 -15   8       22.66       24.42      2.97 o 
   3 -15   8        8.04       11.02      2.41 o 
  -2 -14   8       10.21        6.85      2.53 o 
  -1 -14   8        0.30       -0.03      2.18 o 
   0 -14   8        0.90        0.29      2.20 o 
   1 -14   8        1.15        2.29      2.03 o 
   2 -14   8        7.81        7.82      2.47 o 
   3 -14   8       18.88       20.37      2.79 o 
   4 -14   8       29.85       35.77      3.53 o 
   5 -14   8        5.03        6.14      3.03 o 
  -3 -13   8        5.83        2.35      2.38 o 
  -2 -13   8        7.52        7.49      2.41 o 
  -1 -13   8        2.87       -1.12      2.15 o 
   0 -13   8      161.64      178.73      6.82 o 
   1 -13   8       31.61       40.33      3.26 o 
   2 -13   8        3.04        2.79      2.12 o 
   3 -13   8        0.01        1.59      2.29 o 
   4 -13   8       28.84       28.28      3.26 o 
   5 -13   8        9.47       12.61      3.12 o 
   6 -13   8        0.09       -3.00      2.91 o 
  -4 -12   8        0.08       -0.91      2.00 o 
  -3 -12   8        2.27        1.59      2.15 o 
  -2 -12   8        0.22        0.03      2.00 o 
  -1 -12   8        1.70       -2.59      2.03 o 
   0 -12   8        0.00        2.65      1.97 o 
   1 -12   8       59.25       53.49      3.35 o 
   3 -12   8       19.84       17.46      2.70 o 
   4 -12   8       57.62       56.08      3.82 o 
   5 -12   8        0.01       -0.24      2.62 o 
   6 -12   8       16.64       18.28      3.06 o 
   7 -12   8        1.57        0.32      2.44 o 
  -5 -11   8       17.32       16.28      3.03 o 
  -4 -11   8        4.63        3.53      2.06 o 
  -3 -11   8        0.29       -2.94      1.88 o 
  -2 -11   8       13.08       13.26      2.38 o 
  -1 -11   8        0.50        1.00      1.65 o 
   0 -11   8       80.52       81.86      4.11 o 
   1 -11   8       14.62       14.20      1.88 o 
   2 -11   8        2.26        0.65      1.62 o 
   3 -11   8        1.00        0.88      2.12 o 
   4 -11   8       39.51       41.47      3.26 o 
   5 -11   8        0.07        1.68      2.32 o 
   6 -11   8        6.17        5.91      2.56 o 
   7 -11   8       12.14       10.61      2.88 o 
  -6 -10   8        1.50       -0.32      2.56 o 
  -5 -10   8       12.87       12.40      2.79 o 
  -4 -10   8        0.08       -0.90      1.24 o 
  -3 -10   8      126.70      120.27      5.32 o 
  -2 -10   8        3.89        2.62      1.62 o 
  -1 -10   8      174.85      170.56      6.41 o 
   0 -10   8       48.24       46.82      2.79 o 
   1 -10   8      251.18      240.60      8.05 o 
   2 -10   8        0.98       -2.09      1.79 o 
   3 -10   8        5.87        6.58      2.15 o 
   4 -10   8        0.01        3.53      2.09 o 
   5 -10   8       70.71       67.10      3.94 o 
   6 -10   8       32.01       25.57      2.94 o 
   7 -10   8        5.92        1.53      2.59 o 
   8 -10   8        5.93        3.62      2.59 o 
  -6  -9   8        0.07        1.38      2.53 o 
  -5  -9   8        2.50        2.92      1.37 o 
  -4  -9   8        2.87        3.61      1.33 o 
  -3  -9   8        0.22        0.73      1.09 o 
  -2  -9   8       90.55       81.26      4.01 o 
  -1  -9   8        9.74        6.11      1.53 o 
   0  -9   8       57.33       56.11      3.23 o 
   1  -9   8      134.88      122.30      4.82 o 
   2  -9   8        8.32        4.59      1.88 o 
   3  -9   8       65.41       82.00      4.06 o 
   4  -9   8       30.64       26.54      2.29 o 
   5  -9   8      168.57      168.65      6.47 o 
   6  -9   8        0.19       -1.09      1.88 o 
   7  -9   8        0.66        1.68      2.18 o 
   8  -9   8        0.20        1.94      2.47 o 
  -7  -8   8        0.05        0.68      2.50 o 
  -6  -8   8       12.26       13.87      2.85 o 
  -5  -8   8       23.18       18.86      1.61 o 
  -4  -8   8       35.81       38.22      1.99 o 
  -3  -8   8       10.53        8.62      1.22 o 
  -2  -8   8      137.76      112.70      6.63 o 
  -1  -8   8      161.99      152.51      3.87 o 
   0  -8   8       17.61       21.21      1.93 o 
   1  -8   8        1.74        1.85      1.32 o 
   2  -8   8       19.29       16.34      1.88 o 
   3  -8   8       39.62       30.69      2.35 o 
   4  -8   8        2.24        4.97      1.76 o 
   5  -8   8        0.02       -1.88      1.82 o 
   6  -8   8       29.57       25.95      2.79 o 
   7  -8   8       12.42       13.31      2.73 o 
   8  -8   8        0.28        2.76      2.44 o 
  -7  -7   8        0.38       -0.44      2.29 o 
  -6  -7   8       27.49       24.63      2.85 o 
  -5  -7   8        4.55        6.63      2.85 o 
  -4  -7   8       19.06       11.46      1.35 o 
  -3  -7   8       42.09       41.50      1.93 o 
  -2  -7   8       20.33       15.72      1.24 o 
  -1  -7   8       44.77       40.08      2.53 o 
   0  -7   8       63.82       68.48      2.15 o 
   1  -7   8      102.39       77.86      2.42 o 
   2  -7   8       53.40       60.25      3.12 o 
   3  -7   8      278.46      243.66      8.05 o 
   4  -7   8       14.07       11.26      1.70 o 
   5  -7   8        1.47        1.44      1.82 o 
   6  -7   8        0.44       -2.62      2.03 o 
   7  -7   8       14.89       14.34      2.70 o 
   8  -7   8        0.56       -1.21      2.26 o 
  -8  -6   8        3.29        3.32      2.35 o 
  -7  -6   8        5.51        3.44      2.38 o 
  -6  -6   8        7.09        5.56      1.36 o 
  -5  -6   8       29.84       32.25      1.92 o 
  -4  -6   8      269.43      257.34      6.07 o 
  -3  -6   8      372.55      359.60      7.99 o 
  -2  -6   8        6.39       10.00      1.07 o 
  -1  -6   8      786.57      814.76     16.95 o 
   0  -6   8      108.31      145.27      4.73 o 
   1  -6   8        0.05        1.56      0.84 o 
   2  -6   8       39.90       42.06      2.32 o 
   3  -6   8        0.51        3.88      1.44 o 
   4  -6   8        4.56        2.32      1.62 o 
   5  -6   8        4.87        3.03      1.88 o 
   6  -6   8      105.56      103.20      4.70 o 
   7  -6   8        0.65       -1.38      2.20 o 
   8  -6   8        2.13        3.64      2.73 o 
   9  -6   8        0.56        2.26      2.76 o 
  -8  -5   8        2.11        2.32      2.50 o 
  -7  -5   8       31.63       25.31      3.06 o 
  -6  -5   8       50.63       59.65      3.70 o 
  -5  -5   8      457.87      464.36     10.23 o 
  -4  -5   8        0.03        0.44      1.04 o 
  -3  -5   8      161.78      149.30      3.76 o 
  -2  -5   8       17.47       12.25      1.02 o 
  -1  -5   8       70.80       63.43      1.95 o 
   0  -5   8        2.20        1.00      0.80 o 
   1  -5   8      230.77      207.00      4.73 o 
   2  -5   8       85.16      101.31      4.23 o 
   3  -5   8       28.89       24.28      1.97 o 
   4  -5   8      224.31      225.91      7.70 o 
   5  -5   8      111.60      114.66      4.91 o 
   6  -5   8      324.95      323.81     10.99 o 
   7  -5   8      128.84      127.83      5.82 o 
   8  -5   8        7.38        7.99      2.76 o 
   9  -5   8        0.63        4.35      3.12 o 
  -8  -4   8        0.22        0.44      2.23 o 
  -7  -4   8       11.18       10.77      2.26 o 
  -6  -4   8       19.60       19.31      1.49 o 
  -5  -4   8      107.34      108.18      3.15 o 
  -4  -4   8        0.15        3.72      1.02 o 
  -3  -4   8      412.62      432.14      9.31 o 
  -2  -4   8       67.40       72.88      2.41 o 
  -1  -4   8      276.47      274.15      4.67 o 
   0  -4   8      175.82      163.54      2.94 o 
   1  -4   8      888.22      822.80     13.44 o 
   2  -4   8       36.09       48.09      1.39 o 
   3  -4   8       17.12       14.59      1.01 o 
   4  -4   8        6.26        4.81      0.99 o 
   5  -4   8      330.06      295.54      9.93 o 
   6  -4   8       20.14       17.93      2.26 o 
   7  -4   8        0.50        4.67      2.44 o 
   8  -4   8        2.44        5.76      2.88 o 
   9  -4   8        1.77       -5.17      3.00 o 
  -8  -3   8        1.71        0.73      2.23 o 
  -7  -3   8       13.47       12.10      1.56 o 
  -6  -3   8       13.45       13.01      1.41 o 
  -5  -3   8        0.85        0.76      1.04 o 
  -4  -3   8       52.33       45.26      1.88 o 
  -3  -3   8       51.96       55.41      1.93 o 
  -2  -3   8      339.92      403.41      6.72 o 
  -1  -3   8      267.86      323.27      5.43 o 
   0  -3   8     2739.13     2889.70     46.29 o 
   1  -3   8        0.91        0.20      0.49 o 
   2  -3   8      237.49      246.96      4.31 o 
   3  -3   8        4.71        6.02      0.69 o 
   4  -3   8       34.90       26.68      1.48 o 
   5  -3   8        0.14        1.88      1.43 o 
   6  -3   8      136.30      147.90      6.00 o 
   7  -3   8        0.68        2.70      2.38 o 
   8  -3   8       13.34       17.05      3.23 o 
   9  -3   8        1.40       -3.47      3.12 o 
  -9  -2   8        0.19        0.82      2.59 o 
  -8  -2   8        4.76        8.52      2.38 o 
  -7  -2   8        3.99        2.51      1.36 o 
  -6  -2   8       21.65       24.89      4.94 o 
  -5  -2   8       37.87       40.83      1.91 o 
  -4  -2   8        9.39       24.14      2.48 o 
  -3  -2   8      234.77      219.29      3.87 o 
  -2  -2   8       48.46       30.36      1.77 o 
  -1  -2   8      116.80      120.28      3.45 o 
   0  -2   8       65.09       82.47      1.66 o 
   1  -2   8     2077.89     2067.28     33.18 o 
   2  -2   8      137.05      135.60      3.40 o 
   3  -2   8      257.90      237.87      4.21 o 
   4  -2   8      132.61      139.18      3.51 o 
   5  -2   8        0.41        0.99      0.96 o 
   6  -2   8        0.40       -1.31      1.14 o 
   7  -2   8        2.44        1.83      1.47 o 
   8  -2   8        3.12        4.06      2.56 o 
   9  -2   8        3.36        5.00      3.35 o 
  -8  -1   8        0.71       -1.74      1.54 o 
  -7  -1   8       74.60       65.54      3.67 o 
  -6  -1   8       17.13       12.24      1.43 o 
  -5  -1   8       29.05       30.88      1.82 o 
  -4  -1   8       22.69       19.39      1.32 o 
  -3  -1   8      369.31      421.21      7.08 o 
  -2  -1   8     1011.16     1270.51     20.53 o 
  -1  -1   8        1.08        3.05      0.46 o 
   0  -1   8        2.74        3.48      0.47 o 
   1  -1   8      207.48      244.05      6.23 o 
   2  -1   8      118.68      205.77      3.63 o 
   3  -1   8       72.57       88.68      1.89 o 
   4  -1   8        1.22        2.30      0.93 o 
   5  -1   8       13.86       17.79      1.38 o 
   6  -1   8       44.59       60.34      2.40 o 
   7  -1   8       25.29       29.00      2.03 o 
   8  -1   8        0.91       -0.88      2.73 o 
   9  -1   8        4.13        3.06      3.35 o 
  -8   0   8        0.76       -2.20      1.97 o 
  -7   0   8       29.55       22.11      2.03 o 
  -6   0   8       20.22       18.70      1.91 o 
  -5   0   8      101.19       96.48      2.97 o 
  -4   0   8      194.45      218.36      4.12 o 
  -3   0   8      138.21      169.14      3.13 o 
  -2   0   8      164.55      168.50      3.78 o 
  -1   0   8      156.04      165.35      2.95 o 
   0   0   8       54.79       69.31      1.48 o 
   1   0   8        3.73        5.50      0.50 o 
   2   0   8       13.64       14.22      0.68 o 
   3   0   8        3.46        6.04      0.71 o 
   4   0   8       57.08       57.61      2.03 o 
   5   0   8        1.43        1.92      0.99 o 
   6   0   8        3.49        4.68      1.22 o 
   7   0   8       15.90       12.29      1.58 o 
   8   0   8        3.69        2.99      1.73 o 
  -8   1   8        4.66        4.03      2.09 o 
  -7   1   8        9.83        7.32      2.32 o 
  -6   1   8        2.34        2.81      1.60 o 
  -5   1   8        1.21        0.55      0.79 o 
  -4   1   8       92.04       95.45      2.39 o 
  -3   1   8       30.76       35.55      1.72 o 
  -2   1   8        1.40        2.33      0.49 o 
  -1   1   8       67.86       65.82      3.11 o 
   0   1   8       27.24       43.88      1.11 o 
   1   1   8        0.37        1.30      0.48 o 
   2   1   8       27.46       26.26      0.91 o 
   3   1   8       10.47        8.04      0.66 o 
   4   1   8      362.63      375.63      8.01 o 
   5   1   8       61.36       63.23      2.36 o 
   6   1   8       12.45        6.77      1.72 o 
   7   1   8       32.26       30.16      3.34 o 
   8   1   8        0.04        1.34      1.71 o 
  -9   2   8        6.97        9.08      2.32 o 
  -8   2   8       17.18       10.32      2.41 o 
  -7   2   8        8.93       10.73      2.38 o 
  -6   2   8      207.47      200.19      4.65 o 
  -5   2   8        1.95        0.91      1.03 o 
  -4   2   8       53.99       43.91      1.97 o 
  -3   2   8       18.73        9.49      1.00 o 
  -2   2   8       53.36       44.48      1.29 o 
  -1   2   8      198.41      235.45      6.88 o 
   0   2   8      424.63      613.00     10.06 o 
   1   2   8       63.08       80.95      1.71 o 
   2   2   8       29.03       32.77      1.03 o 
   3   2   8      411.70      437.20      9.06 o 
   4   2   8        0.01        0.44      0.91 o 
   5   2   8        4.38        4.10      1.16 o 
   6   2   8        2.31        0.16      1.21 o 
   7   2   8        0.00       -1.20      1.45 o 
   8   2   8        0.06       -0.91      1.64 o 
  -9   3   8        0.00        4.26      2.26 o 
  -8   3   8        6.72        5.73      2.47 o 
  -7   3   8       44.94       32.71      2.09 o 
  -6   3   8      105.16      112.72      3.94 o 
  -5   3   8      108.96      100.79      3.47 o 
  -4   3   8        4.01        4.97      1.06 o 
  -3   3   8        3.81        3.32      1.03 o 
  -2   3   8      175.57      223.41      6.44 o 
  -1   3   8        9.36       18.08      1.44 o 
   0   3   8      191.24      211.78      4.43 o 
   1   3   8      321.63      359.45      6.10 o 
   2   3   8       32.63       29.94      1.27 o 
   3   3   8        1.86        2.59      0.79 o 
   4   3   8       83.88       89.07      2.63 o 
   5   3   8       98.49      100.18      3.09 o 
   6   3   8        0.78        0.53      1.31 o 
   7   3   8        3.04        2.65      1.56 o 
   8   3   8        1.00        0.69      1.72 o 
  -7   4   8       26.81       20.40      1.76 o 
  -6   4   8      104.35      106.34      3.82 o 
  -5   4   8       64.07       53.02      2.44 o 
  -4   4   8       54.63       57.52      2.47 o 
  -3   4   8      256.18      228.64      6.67 o 
  -2   4   8        8.66       15.64      1.26 o 
  -1   4   8      255.50      255.21      7.35 o 
   0   4   8      288.87      306.30      8.64 o 
   1   4   8      796.70      777.32     15.43 o 
   2   4   8       15.34       22.76      1.04 o 
   3   4   8       25.20       22.72      1.68 o 
   4   4   8        4.25        5.49      1.48 o 
   5   4   8        7.99        8.86      1.32 o 
   6   4   8        1.38       -0.15      1.59 o 
   7   4   8        1.86        4.39      1.60 o 
   8   4   8        0.00        0.48      1.72 o 
  -8   5   8        0.01        0.97      1.68 o 
  -7   5   8        2.74        5.38      1.56 o 
  -6   5   8       14.33       15.43      1.68 o 
  -5   5   8        2.12        1.70      1.29 o 
  -4   5   8       10.90       16.11      1.50 o 
  -3   5   8      118.85      117.39      3.85 o 
  -2   5   8        1.29        0.97      1.03 o 
  -1   5   8        0.14        1.97      1.00 o 
   0   5   8       37.01       38.03      1.91 o 
   1   5   8       58.31       58.70      2.53 o 
   2   5   8        9.94       12.79      1.02 o 
   3   5   8       29.86       16.99      1.29 o 
   4   5   8        1.39        3.21      1.01 o 
   5   5   8        0.25        1.55      1.17 o 
   6   5   8        1.75        1.10      1.30 o 
   7   5   8        8.97       11.68      1.75 o 
  -8   6   8       15.10       14.70      1.97 o 
  -7   6   8        0.97        4.11      1.68 o 
  -6   6   8      309.25      303.89      8.96 o 
  -5   6   8      254.94      213.00      6.55 o 
  -4   6   8      301.32      288.22      8.41 o 
  -3   6   8      272.99      261.15      7.61 o 
  -2   6   8      384.44      372.49     10.49 o 
  -1   6   8       11.42       20.13      1.41 o 
   0   6   8       17.65       20.46      1.59 o 
   1   6   8      209.28      210.51      6.38 o 
   2   6   8       35.14       33.33      2.00 o 
   3   6   8       22.37       25.81      1.94 o 
   4   6   8       56.01       54.32      2.13 o 
   5   6   8        0.80        3.23      1.62 o 
   6   6   8       14.85       18.20      1.74 o 
   7   6   8        4.03        3.45      1.60 o 
  -8   7   8       33.56       37.03      2.88 o 
  -7   7   8       36.77       37.62      2.73 o 
  -6   7   8       27.08       16.96      1.94 o 
  -5   7   8       44.30       40.91      2.56 o 
  -4   7   8       35.62       33.15      2.23 o 
  -3   7   8        3.36        2.85      1.26 o 
  -2   7   8        2.59        6.17      1.23 o 
  -1   7   8       24.79       15.05      1.50 o 
   0   7   8       41.35       31.95      2.09 o 
   1   7   8        1.58        3.32      1.26 o 
   2   7   8      111.29      117.77      4.11 o 
   3   7   8       64.12       71.10      3.20 o 
   4   7   8      154.08      169.06      5.67 o 
   5   7   8       68.83       85.41      3.79 o 
   6   7   8        0.50        0.82      1.59 o 
  -8   8   8        3.90        5.17      2.09 o 
  -7   8   8        0.08        0.76      1.82 o 
  -6   8   8        0.08        0.53      1.65 o 
  -5   8   8        0.00        1.91      1.59 o 
  -4   8   8       55.58       53.20      2.62 o 
  -3   8   8       21.55       20.28      1.70 o 
  -2   8   8        7.47        8.26      1.44 o 
  -1   8   8      107.24       94.97      3.59 o 
   0   8   8       95.62       86.74      3.44 o 
   1   8   8        0.03        0.91      1.32 o 
   2   8   8       34.76       38.33      2.50 o 
   3   8   8        3.81        1.44      1.50 o 
   4   8   8        8.29        3.38      1.68 o 
   5   8   8        0.60        0.09      1.65 o 
   6   8   8        0.04       -1.03      1.85 o 
  -7   9   8        6.97       10.73      2.12 o 
  -6   9   8        7.61        5.56      1.97 o 
  -5   9   8       22.03       24.22      2.06 o 
  -4   9   8       34.30       40.62      2.65 o 
  -3   9   8        2.33        1.97      1.41 o 
  -2   9   8        4.19        0.85      1.21 o 
  -1   9   8       15.88       13.90      1.62 o 
   0   9   8        3.56        3.67      1.26 o 
   1   9   8       60.22       61.64      2.97 o 
   2   9   8       68.58       70.83      3.14 o 
   3   9   8       13.85       17.40      1.97 o 
   4   9   8        0.55       -0.62      1.41 o 
   5   9   8        3.63        4.41      1.91 o 
  -7  10   8        1.48        2.41      2.09 o 
  -6  10   8       10.38       11.35      2.29 o 
  -5  10   8        0.03        0.53      1.85 o 
  -4  10   8       38.00       42.32      2.94 o 
  -3  10   8       46.98       55.43      3.03 o 
  -2  10   8       82.92       83.65      3.44 o 
  -1  10   8       65.90       68.57      3.03 o 
   0  10   8       65.85       75.16      3.35 o 
   1  10   8      353.66      360.35     10.52 o 
   2  10   8        0.00        0.82      1.56 o 
   3  10   8       26.83       34.42      2.65 o 
   4  10   8        3.61        0.12      1.76 o 
  -6  11   8        0.07       -0.47      2.12 o 
  -5  11   8        0.00        0.12      1.88 o 
  -4  11   8        2.48        1.88      1.85 o 
  -3  11   8        1.82        3.94      1.70 o 
  -2  11   8        0.44       -2.82      1.50 o 
  -1  11   8        8.12       11.70      1.79 o 
   0  11   8       38.47       34.77      2.41 o 
   1  11   8       10.02       11.02      1.82 o 
   2  11   8        9.91        6.55      1.82 o 
   3  11   8        3.86        7.55      1.85 o 
  -5  12   8       13.26       14.14      2.47 o 
  -4  12   8       43.26       43.56      2.97 o 
  -3  12   8       72.89       52.96      3.03 o 
  -2  12   8       14.11       17.11      2.15 o 
  -1  12   8       63.85       58.17      3.03 o 
   0  12   8        0.81        3.62      1.73 o 
   1  12   8        2.06        3.23      1.76 o 
   2  12   8        4.89        2.47      1.82 o 
  -4  13   8        6.50        9.67      2.38 o 
  -3  13   8       68.50       51.08      3.12 o 
  -2  13   8       18.51       16.37      2.20 o 
  -1  13   8        9.27        8.96      1.94 o 
   0  13   8       63.06       64.34      3.53 o 
   1 -15   9        0.26        1.06      2.38 o 
   2 -15   9       21.01       25.45      3.09 o 
  -1 -14   9       17.72       23.95      3.09 o 
   0 -14   9        4.16        6.29      2.47 o 
   1 -14   9        0.38       -1.53      2.29 o 
   2 -14   9       34.74       39.21      3.32 o 
   3 -14   9        0.67       -3.88      2.32 o 
   4 -14   9        1.18        0.62      2.76 o 
  -3 -13   9        9.38       13.17      2.85 o 
  -2 -13   9        0.31       -0.32      2.20 o 
  -1 -13   9       23.59       19.63      2.91 o 
   0 -13   9        0.38       -0.09      2.12 o 
   1 -13   9      193.34      225.64      8.11 o 
   2 -13   9        0.29        1.53      1.85 o 
   3 -13   9       18.98       14.90      2.65 o 
   4 -13   9        0.01       -1.15      2.20 o 
   5 -13   9        9.33       14.90      3.32 o 
  -4 -12   9        0.63        1.12      2.15 o 
  -3 -12   9        5.32        4.91      2.18 o 
  -2 -12   9        9.29        6.53      2.12 o 
  -1 -12   9        3.15       -1.00      2.09 o 
   0 -12   9       86.88       86.32      4.17 o 
   1 -12   9       19.74       20.05      2.32 o 
   2 -12   9        0.46        2.26      2.03 o 
   3 -12   9       11.53        9.73      2.23 o 
   4 -12   9       11.09       11.55      2.59 o 
   5 -12   9        9.13        9.26      2.62 o 
   6 -12   9        0.02       -1.26      2.73 o 
  -5 -11   9        5.28        8.70      2.79 o 
  -4 -11   9       19.44       20.40      2.85 o 
  -3 -11   9       17.12       13.90      2.56 o 
  -2 -11   9       52.50       46.00      3.47 o 
  -1 -11   9      106.83      101.78      4.59 o 
   0 -11   9      144.73      168.83      6.29 o 
   1 -11   9        2.78        2.29      1.85 o 
   2 -11   9        0.08        1.41      1.76 o 
   3 -11   9        7.66       11.35      2.44 o 
   4 -11   9       73.02       78.59      4.50 o 
   5 -11   9       10.85        6.00      2.59 o 
   6 -11   9        0.02        0.26      2.18 o 
   7 -11   9        0.05       -1.85      2.62 o 
  -5 -10   9        5.29        6.06      1.60 o 
  -4 -10   9       12.92       12.75      1.60 o 
  -3 -10   9       14.53       12.61      2.90 o 
  -2 -10   9        1.53        0.48      1.23 o 
  -1 -10   9       90.99       86.74      4.20 o 
   0 -10   9       42.03       36.33      2.62 o 
   1 -10   9       20.81       14.58      1.88 o 
   2 -10   9      305.60      292.13      9.73 o 
   3 -10   9      118.98      115.28      5.14 o 
   4 -10   9      116.53      108.99      4.82 o 
   5 -10   9       53.33       53.52      3.73 o 
   6 -10   9        0.15       -2.41      1.97 o 
   7 -10   9        5.44        2.35      2.32 o 
  -6  -9   9       13.02       16.14      3.23 o 
  -5  -9   9        2.87        5.29      1.52 o 
  -4  -9   9        6.53        7.93      2.35 o 
  -3  -9   9        0.88       -0.01      1.70 o 
  -2  -9   9       74.79       75.30      2.59 o 
  -1  -9   9        0.48        0.52      1.02 o 
   0  -9   9       30.07       31.98      2.53 o 
   1  -9   9        6.99        5.56      1.62 o 
   2  -9   9      429.32      395.06     12.64 o 
   3  -9   9        2.51        5.58      2.03 o 
   4  -9   9        4.71        4.76      1.82 o 
   5  -9   9        0.06        0.79      2.00 o 
   6  -9   9        3.09        0.44      2.26 o 
   7  -9   9        0.49       -0.88      2.15 o 
   8  -9   9        2.42        7.11      2.94 o 
  -7  -8   9        0.03       -0.68      2.56 o 
  -6  -8   9        0.50        3.29      2.47 o 
  -5  -8   9        0.97        1.00      1.90 o 
  -4  -8   9      129.39      135.67      6.42 o 
  -3  -8   9        1.21        1.17      1.23 o 
  -2  -8   9      538.84      500.80     22.04 o 
  -1  -8   9      226.82      239.75      5.58 o 
   0  -8   9      108.32       96.71      5.16 o 
   1  -8   9      272.39      261.00      8.64 o 
   2  -8   9      107.32       84.00      4.00 o 
   3  -8   9        2.77        2.41      1.56 o 
   4  -8   9        0.08        0.91      1.79 o 
   5  -8   9        1.88        2.47      2.03 o 
   6  -8   9        9.08        8.76      2.38 o 
   7  -8   9        0.33        0.00      2.44 o 
   8  -8   9        2.54        4.03      2.82 o 
  -7  -7   9        6.70        5.29      2.67 o 
  -6  -7   9        0.47        2.33      1.33 o 
  -5  -7   9       18.43       23.89      1.77 o 
  -4  -7   9       36.92       34.57      6.04 o 
  -3  -7   9      102.78       88.71      3.41 o 
  -2  -7   9        0.27       -0.65      1.03 o 
  -1  -7   9       52.19       40.59      1.78 o 
   0  -7   9      119.99      104.26      2.86 o 
   1  -7   9        1.42        3.28      0.96 o 
   2  -7   9        5.22        4.26      1.68 o 
   3  -7   9       25.42       21.66      2.12 o 
   4  -7   9        8.90        9.08      1.94 o 
   5  -7   9       11.66        5.32      2.06 o 
   6  -7   9       11.81       14.61      2.29 o 
   7  -7   9        9.22        5.82      2.56 o 
   8  -7   9        0.88        1.41      2.82 o 
  -7  -6   9        9.65       13.64      2.82 o 
  -6  -6   9        1.96        2.73      2.07 o 
  -5  -6   9        0.27       -1.29      1.23 o 
  -4  -6   9       44.39       57.87      2.31 o 
  -3  -6   9       17.95       23.32      2.42 o 
  -2  -6   9      373.98      333.77      8.17 o 
  -1  -6   9       50.20       44.90      1.85 o 
   0  -6   9     1133.95     1095.55     22.69 o 
   1  -6   9        0.53        1.25      0.85 o 
   2  -6   9       93.07       87.32      2.56 o 
   3  -6   9       21.69       27.31      2.35 o 
   4  -6   9        7.67        7.61      1.85 o 
   5  -6   9      258.24      264.44      9.11 o 
   6  -6   9       30.22       25.34      2.82 o 
   7  -6   9       19.63       18.08      2.85 o 
   8  -6   9        0.03       -1.12      2.62 o 
  -8  -5   9        0.02        2.62      2.53 o 
  -7  -5   9       13.73       14.08      2.73 o 
  -6  -5   9      163.14      146.68      4.09 o 
  -5  -5   9      131.54      120.52      3.48 o 
  -4  -5   9       28.52       29.79      1.70 o 
  -3  -5   9       43.81       46.82      3.69 o 
  -2  -5   9        9.81        8.78      1.08 o 
  -1  -5   9       66.91       64.78      4.38 o 
   0  -5   9       22.78       15.85      2.65 o 
   1  -5   9       10.79        6.07      0.99 o 
   2  -5   9       18.73       18.11      2.23 o 
   3  -5   9       91.74       77.77      3.47 o 
   4  -5   9       22.67       34.07      2.76 o 
   5  -5   9        0.04       -2.67      1.85 o 
   6  -5   9      280.85      228.94      8.35 o 
   7  -5   9        2.14        7.14      2.56 o 
   8  -5   9        1.12       -0.50      2.70 o 
  -8  -4   9        0.89        0.24      2.32 o 
  -7  -4   9        7.14        9.76      1.62 o 
  -6  -4   9        7.73       11.88      1.54 o 
  -5  -4   9      143.28      165.16      4.32 o 
  -4  -4   9      186.40      203.77      7.01 o 
  -3  -4   9       90.54       93.73      2.67 o 
  -2  -4   9        6.78        4.90      1.22 o 
  -1  -4   9      192.04      209.81      4.79 o 
   0  -4   9      126.72      112.13      2.19 o 
   1  -4   9      129.09       98.47      2.06 o 
   2  -4   9      753.85      734.59     12.08 o 
   3  -4   9        0.51        0.44      0.68 o 
   4  -4   9      202.35      186.29      6.82 o 
   5  -4   9      803.27      836.44     25.34 o 
   6  -4   9       15.89       15.31      2.29 o 
   7  -4   9       14.51       15.49      2.76 o 
   8  -4   9        3.31       -0.88      2.65 o 
  -8  -3   9        3.17        0.56      2.20 o 
  -7  -3   9        3.10        3.77      1.42 o 
  -6  -3   9        0.01        1.20      1.23 o 
  -5  -3   9       13.40       18.91      1.53 o 
  -4  -3   9       44.83       63.76      3.85 o 
  -3  -3   9        2.60        3.56      0.96 o 
  -2  -3   9       65.43       55.07      1.86 o 
  -1  -3   9       16.21       19.30      0.80 o 
   0  -3   9      419.90      376.27      6.32 o 
   1  -3   9        1.25        1.87      0.58 o 
   2  -3   9       19.04       22.65      1.01 o 
   3  -3   9      436.81      411.95      7.02 o 
   4  -3   9       83.10       86.65      3.44 o 
   5  -3   9      238.83      221.98      5.23 o 
   6  -3   9       44.85       38.90      2.65 o 
   7  -3   9        0.18        0.82      2.38 o 
   8  -3   9        0.60        0.26      2.41 o 
  -8  -2   9        0.51       -1.73      1.41 o 
  -7  -2   9        8.19       10.21      2.35 o 
  -6  -2   9        3.21        2.77      1.31 o 
  -5  -2   9      130.63      142.15      7.85 o 
  -4  -2   9       40.90       48.47      1.97 o 
  -3  -2   9      245.67      250.92      5.74 o 
  -2  -2   9      292.78      386.22      6.59 o 
  -1  -2   9        0.65        0.31      0.50 o 
   0  -2   9        7.28       12.28      1.03 o 
   1  -2   9       66.68       62.08      1.42 o 
   2  -2   9       87.73       72.29      1.67 o 
   3  -2   9       19.17       17.27      1.19 o 
   4  -2   9       17.72       12.08      1.10 o 
   5  -2   9       25.43       21.97      2.84 o 
   6  -2   9       33.58       22.44      1.65 o 
   7  -2   9        0.40       -0.79      1.48 o 
   8  -2   9        0.76       -1.53      2.38 o 
  -8  -1   9        0.84       -0.41      2.12 o 
  -7  -1   9        7.37        4.88      1.45 o 
  -6  -1   9       85.73       87.05      4.95 o 
  -5  -1   9      260.32      251.83      6.01 o 
  -4  -1   9      119.85      113.14      3.13 o 
  -3  -1   9      234.01      258.55      4.53 o 
  -2  -1   9       85.51      117.55      2.28 o 
  -1  -1   9       73.30       71.20      2.69 o 
   0  -1   9       93.54       82.89      1.73 o 
   1  -1   9       15.46       27.80      0.98 o 
   2  -1   9       14.85       20.07      0.90 o 
   3  -1   9       14.72       22.21      0.98 o 
   4  -1   9        3.54        1.36      0.93 o 
   5  -1   9        5.18        7.05      1.24 o 
   6  -1   9      118.73      113.26      3.38 o 
   7  -1   9        8.19       10.82      2.16 o 
   8  -1   9        1.07        1.14      1.73 o 
  -8   0   9        0.03       -1.21      2.00 o 
  -7   0   9        0.00       -0.94      2.12 o 
  -6   0   9        7.42        9.43      2.15 o 
  -5   0   9        1.16        0.61      1.11 o 
  -4   0   9      119.06      129.22      3.78 o 
  -3   0   9        1.21        0.95      0.58 o 
  -2   0   9       15.68       15.94      0.78 o 
  -1   0   9      234.82      229.29      3.99 o 
   0   0   9      104.42      100.23      1.98 o 
   1   0   9       26.31       23.52      0.89 o 
   2   0   9       56.14       50.78      1.29 o 
   3   0   9        6.40        7.72      0.71 o 
   4   0   9       53.76       50.79      6.88 o 
   5   0   9        3.84        3.38      1.08 o 
   6   0   9        0.01       -0.96      1.25 o 
   7   0   9       46.21       43.80      4.94 o 
   8   0   9        4.51        3.00      2.04 o 
  -9   1   9        1.24        2.79      2.26 o 
  -8   1   9        1.92        1.53      2.20 o 
  -7   1   9       38.94       40.12      3.35 o 
  -6   1   9       36.63       34.98      2.94 o 
  -5   1   9        0.01       -1.53      1.73 o 
  -4   1   9        0.13        0.17      0.79 o 
  -3   1   9       18.61       23.82      1.23 o 
  -2   1   9      106.55      107.87      2.15 o 
  -1   1   9       23.00       27.42      0.99 o 
   0   1   9      307.43      338.74      5.73 o 
   1   1   9        1.28        0.95      0.54 o 
   2   1   9        0.31        0.52      0.55 o 
   3   1   9        4.87        6.46      0.94 o 
   4   1   9      101.29       89.57      2.84 o 
   5   1   9       29.23       42.43      2.06 o 
   6   1   9        4.19        3.57      2.47 o 
   7   1   9       18.24       23.92      2.03 o 
   8   1   9        0.82       -0.34      1.75 o 
  -9   2   9        9.64        9.99      2.67 o 
  -8   2   9        5.78        6.41      2.41 o 
  -7   2   9        4.92        1.70      2.23 o 
  -6   2   9       44.04       35.54      3.06 o 
  -5   2   9      211.66      219.29      7.00 o 
  -4   2   9      124.70      115.57      3.73 o 
  -3   2   9        8.99        6.47      1.01 o 
  -2   2   9        3.55        2.67      0.76 o 
  -1   2   9       33.04       22.60      1.43 o 
   0   2   9       95.94       57.84      1.37 o 
   1   2   9      152.35      110.64      2.19 o 
   2   2   9      207.82      191.23      3.48 o 
   3   2   9       21.48       26.21      1.41 o 
   4   2   9       66.45       72.78      2.39 o 
   5   2   9      118.66      102.86      3.12 o 
   6   2   9        0.07       -0.14      1.30 o 
   7   2   9        3.88        2.80      1.48 o 
   8   2   9        0.06       -1.63      2.26 o 
  -9   3   9        2.85        4.11      2.44 o 
  -8   3   9        0.01        4.50      2.38 o 
  -7   3   9       20.06       17.84      2.76 o 
  -6   3   9      132.83      113.10      3.88 o 
  -5   3   9        1.84        3.17      1.18 o 
  -4   3   9      210.20      200.87      5.97 o 
  -3   3   9        3.24        0.91      0.94 o 
  -2   3   9      449.60      472.89     12.99 o 
  -1   3   9     1151.82     1108.70     29.57 o 
   0   3   9      560.83      541.86     15.59 o 
   1   3   9     1337.11     1329.87     21.55 o 
   2   3   9       65.40       69.39      1.65 o 
   3   3   9        0.21        0.34      0.86 o 
   4   3   9       36.18       32.92      1.75 o 
   5   3   9       34.83       31.21      1.76 o 
   6   3   9        1.38        2.25      1.28 o 
   7   3   9        7.25        4.19      1.67 o 
  -9   4   9        4.21        7.58      2.73 o 
  -7   4   9       13.08        7.29      1.59 o 
  -6   4   9       41.09       38.71      2.26 o 
  -5   4   9       78.58       72.80      2.97 o 
  -4   4   9       86.68       77.62      2.97 o 
  -3   4   9       69.31       74.24      2.85 o 
  -2   4   9      147.35      144.43      4.56 o 
  -1   4   9      293.38      316.46      8.96 o 
   0   4   9      198.90      191.28      5.76 o 
   1   4   9      121.66      110.07      2.76 o 
   2   4   9       42.72       43.03      2.12 o 
   3   4   9      102.92       96.11      2.71 o 
   4   4   9        3.88        7.91      1.20 o 
   5   4   9        7.89        6.99      1.38 o 
   6   4   9        0.05        0.75      1.40 o 
   7   4   9        2.33        3.38      1.63 o 
  -7   5   9       14.74       10.79      1.68 o 
  -6   5   9       29.58       26.31      1.94 o 
  -5   5   9       18.41       12.26      1.56 o 
  -4   5   9      276.12      273.91      7.99 o 
  -3   5   9      111.73       96.17      3.47 o 
  -2   5   9      193.37      171.18      5.32 o 
  -1   5   9      404.94      413.87     11.52 o 
   0   5   9        6.60        4.38      1.15 o 
   1   5   9       19.74       24.01      1.73 o 
   2   5   9       46.87       48.50      2.44 o 
   3   5   9      121.73      121.71      4.23 o 
   4   5   9       23.93       23.56      2.54 o 
   5   5   9        3.22        5.50      1.73 o 
   6   5   9       15.09       15.79      1.76 o 
   7   5   9        0.01        1.24      2.09 o 
  -8   6   9       98.76       90.67      3.85 o 
  -7   6   9        7.02        6.23      1.65 o 
  -6   6   9       63.53       60.11      3.00 o 
  -5   6   9        5.75        4.09      1.47 o 
  -4   6   9       67.84       58.23      2.73 o 
  -3   6   9       62.92       57.43      2.62 o 
  -2   6   9      119.33      111.01      3.91 o 
  -1   6   9       39.70       46.94      2.23 o 
   0   6   9       44.43       34.71      1.97 o 
   1   6   9        3.02        2.94      1.26 o 
   2   6   9       96.46       83.12      3.35 o 
   3   6   9        1.38        1.03      1.38 o 
   4   6   9       15.94       15.55      1.91 o 
   5   6   9        0.24        1.15      1.68 o 
   6   6   9        1.98        1.59      1.88 o 
  -8   7   9        3.96        5.94      2.12 o 
  -7   7   9       45.75       31.92      2.38 o 
  -6   7   9        6.00        6.38      1.73 o 
  -5   7   9        0.58        0.26      1.38 o 
  -4   7   9       25.18       27.01      2.00 o 
  -3   7   9       78.50       75.19      3.12 o 
  -2   7   9       51.03       52.91      2.62 o 
  -1   7   9       66.51       62.08      2.67 o 
   0   7   9        7.68        8.20      1.26 o 
   1   7   9       13.59       21.16      1.79 o 
   2   7   9        1.13        1.26      1.41 o 
   3   7   9      186.44      177.44      5.79 o 
   4   7   9       84.28      100.43      3.97 o 
   5   7   9       17.37       15.84      2.12 o 
   6   7   9        4.65        6.41      2.06 o 
  -7   8   9        1.43       -0.29      1.82 o 
  -6   8   9        4.20        1.76      1.79 o 
  -5   8   9        3.43        5.44      1.65 o 
  -4   8   9       21.61       16.49      1.79 o 
  -3   8   9       11.99       10.26      1.59 o 
  -2   8   9       63.33       66.10      3.03 o 
  -1   8   9        7.06        9.64      1.53 o 
   0   8   9      509.10      512.25     14.37 o 
   1   8   9       68.41       57.49      2.88 o 
   2   8   9       77.21       80.98      3.38 o 
   3   8   9       60.33       61.96      3.00 o 
   4   8   9        4.37        6.23      1.85 o 
   5   8   9        4.58        6.64      1.94 o 
  -7   9   9        0.02        1.85      2.00 o 
  -6   9   9       38.15       36.65      2.85 o 
  -5   9   9        3.32        1.62      1.76 o 
  -4   9   9       46.45       46.91      2.82 o 
  -3   9   9        2.03        2.73      1.56 o 
  -2   9   9       30.06       30.27      2.35 o 
  -1   9   9       14.67       19.55      1.85 o 
   0   9   9       34.70       36.45      2.44 o 
   1   9   9       68.86       62.40      3.09 o 
   2   9   9        2.49        1.00      1.59 o 
   3   9   9       17.53       22.69      2.15 o 
   4   9   9       11.96       11.26      1.82 o 
   5   9   9        0.09        0.35      1.91 o 
  -6  10   9        1.66        2.47      2.03 o 
  -5  10   9       19.16       23.45      2.41 o 
  -4  10   9       34.54       38.71      2.62 o 
  -3  10   9       23.96       24.75      2.18 o 
  -2  10   9       50.44       49.53      2.85 o 
  -1  10   9       16.41       12.43      1.59 o 
   0  10   9       24.45       17.64      1.76 o 
   1  10   9       37.09       41.53      2.73 o 
   2  10   9       32.16       41.12      2.82 o 
   3  10   9        0.97        0.71      1.73 o 
   4  10   9        0.22       -0.71      1.88 o 
  -6  11   9        9.29       13.11      2.20 o 
  -5  11   9        2.50        4.35      2.09 o 
  -4  11   9       54.07       66.98      3.59 o 
  -3  11   9       48.82       35.89      2.76 o 
  -2  11   9        0.13        3.12      1.68 o 
  -1  11   9       14.88       13.67      1.94 o 
   0  11   9        1.09        0.09      1.59 o 
   1  11   9        0.36        1.09      1.68 o 
   2  11   9        0.03       -0.44      1.73 o 
   3  11   9        0.08       -0.53      1.79 o 
  -4  12   9        0.06       -1.32      1.94 o 
  -3  12   9       27.05       23.01      2.35 o 
  -2  12   9       12.16       10.40      1.97 o 
  -1  12   9       59.88       67.84      3.50 o 
   0  12   9       31.83       30.07      2.47 o 
   1  12   9        0.11        1.23      1.56 o 
  -2  13   9       13.62       10.67      2.09 o 
  -1 -14  10        1.28        1.00      2.47 o 
   0 -14  10        0.02        0.76      2.09 o 
   1 -14  10        3.72        5.44      2.53 o 
   2 -14  10       22.17       33.80      3.00 o 
   3 -14  10        2.16       -2.06      2.47 o 
  -2 -13  10       10.63       12.87      2.79 o 
  -1 -13  10       13.84       11.70      2.47 o 
   0 -13  10       36.95       30.80      2.76 o 
   1 -13  10       30.24       40.36      3.38 o 
   2 -13  10       73.70       71.51      3.88 o 
   3 -13  10        6.03        5.14      2.50 o 
   4 -13  10        4.40        5.03      2.53 o 
   5 -13  10        0.54        0.97      2.70 o 
  -3 -12  10        0.01       -0.85      2.20 o 
  -2 -12  10        2.91        5.35      2.38 o 
  -1 -12  10        3.45        1.18      2.20 o 
   0 -12  10       11.98        8.67      2.03 o 
   1 -12  10        1.62        3.12      2.20 o 
   2 -12  10        0.37        1.50      1.85 o 
   3 -12  10       17.15       16.90      2.53 o 
   4 -12  10        4.81        6.11      2.85 o 
   5 -12  10        0.03       -1.97      2.73 o 
   6 -12  10       12.13       14.28      2.88 o 
  -4 -11  10       13.09       14.82      3.41 o 
  -3 -11  10        5.46        2.32      2.26 o 
  -2 -11  10        3.33        3.41      2.00 o 
  -1 -11  10        0.43       -0.71      1.97 o 
   0 -11  10       62.04       67.69      3.82 o 
   1 -11  10       29.89       34.09      2.76 o 
   2 -11  10       13.75        7.79      2.23 o 
   3 -11  10       10.21        7.67      2.44 o 
   4 -11  10        2.03        3.88      2.59 o 
   5 -11  10        0.03        0.44      2.20 o 
   6 -11  10        3.68        2.29      2.65 o 
  -5 -10  10        4.11        3.42      1.59 o 
  -4 -10  10        2.00        4.48      1.52 o 
  -3 -10  10       18.57       16.37      2.07 o 
  -2 -10  10       16.00       22.05      2.48 o 
  -1 -10  10       46.02       45.70      3.23 o 
   0 -10  10       12.44       13.14      2.12 o 
   1 -10  10       46.88       39.03      2.70 o 
   2 -10  10        3.41        2.65      2.06 o 
   3 -10  10      180.63      177.65      6.94 o 
   4 -10  10       15.03       13.58      2.62 o 
   5 -10  10        6.80        8.35      2.47 o 
   6 -10  10        9.92       10.96      2.65 o 
   7 -10  10        7.92        4.64      2.73 o 
  -6  -9  10        3.79        6.94      2.88 o 
  -5  -9  10        1.20        0.90      1.49 o 
  -4  -9  10       17.39       17.31      1.68 o 
  -3  -9  10      126.59      109.83      4.76 o 
  -2  -9  10       24.30       19.98      1.62 o 
  -1  -9  10       24.77       23.00      1.53 o 
   0  -9  10       93.64       97.94      5.32 o 
   1  -9  10        7.04        4.47      1.82 o 
   2  -9  10       15.20       14.31      2.26 o 
   3  -9  10       58.71       42.18      3.29 o 
   4  -9  10       25.80       21.75      2.56 o 
   5  -9  10        2.09        4.82      1.97 o 
   6  -9  10        5.00        5.91      2.23 o 
   7  -9  10        1.04       -1.00      2.56 o 
  -6  -8  10        1.17        2.21      1.62 o 
  -5  -8  10        6.47        1.84      1.52 o 
  -4  -8  10       26.68       27.47      1.90 o 
  -3  -8  10        5.56        3.08      1.33 o 
  -2  -8  10       60.37       68.63      2.60 o 
  -1  -8  10       43.40       44.65      1.95 o 
   0  -8  10       51.19       52.23      2.12 o 
   1  -8  10       36.53       27.11      1.52 o 
   2  -8  10       17.97       15.31      2.26 o 
   3  -8  10       17.86       17.93      2.26 o 
   4  -8  10       40.26       45.88      3.26 o 
   5  -8  10        8.48        5.17      2.23 o 
   6  -8  10        0.06        2.38      2.35 o 
   7  -8  10        1.91        1.85      2.50 o 
   8  -8  10        3.04        5.38      3.00 o 
  -7  -7  10        0.73       -3.35      2.41 o 
  -6  -7  10       23.31       32.18      3.22 o 
  -5  -7  10        0.59        0.34      1.38 o 
  -4  -7  10      147.91      166.84      4.51 o 
  -3  -7  10      118.18      102.85      3.76 o 
  -2  -7  10        1.31        0.30      1.13 o 
  -1  -7  10      212.12      210.15      5.05 o 
   0  -7  10        3.69        3.11      0.97 o 
   1  -7  10       63.41       47.31      1.95 o 
   2  -7  10       46.15       42.94      2.94 o 
   3  -7  10        5.38        4.00      1.79 o 
   4  -7  10       18.04       18.87      2.29 o 
   5  -7  10        1.23        0.71      2.03 o 
   6  -7  10        0.90        0.97      2.26 o 
   7  -7  10        2.66        1.18      2.20 o 
   8  -7  10       18.40       17.40      3.00 o 
  -7  -6  10       16.68       24.81      3.29 o 
  -6  -6  10        0.01        0.61      1.50 o 
  -5  -6  10       24.37       24.81      1.91 o 
  -4  -6  10       29.61       29.74      1.80 o 
  -3  -6  10       30.12       28.21      1.66 o 
  -2  -6  10      183.72      162.98     13.43 o 
  -1  -6  10      258.71      249.01      5.74 o 
   0  -6  10       19.96       17.01      1.88 o 
   1  -6  10      196.27      196.72      4.71 o 
   2  -6  10       33.02       36.23      2.32 o 
   3  -6  10       30.72       23.66      2.15 o 
   4  -6  10      134.24      138.79      5.35 o 
   5  -6  10       66.52       69.39      3.73 o 
   6  -6  10        8.65       10.79      2.56 o 
   7  -6  10       35.38       30.22      3.32 o 
   8  -6  10        2.88       -1.47      2.73 o 
  -7  -5  10        3.66        3.75      1.52 o 
  -6  -5  10        1.65        1.86      1.37 o 
  -5  -5  10       63.47       70.31      2.62 o 
  -4  -5  10        0.36        0.55      1.15 o 
  -3  -5  10      122.10      132.15      3.57 o 
  -2  -5  10       48.69       62.60      2.16 o 
  -1  -5  10      119.44      120.67      4.32 o 
   0  -5  10        1.55        2.96      0.99 o 
   1  -5  10       27.22       23.41      1.01 o 
   2  -5  10      115.63      111.24      2.32 o 
   3  -5  10      164.28      168.83      5.94 o 
   4  -5  10        1.38        2.12      1.82 o 
   5  -5  10      190.37      174.21      6.67 o 
   6  -5  10       58.11       52.05      3.76 o 
   7  -5  10       18.03       11.08      2.73 o 
   8  -5  10        0.63       -0.32      2.76 o 
  -8  -4  10        0.75        1.76      2.44 o 
  -7  -4  10        0.05       -1.04      1.38 o 
  -6  -4  10       14.84       16.16      1.67 o 
  -5  -4  10        0.78        1.55      1.29 o 
  -4  -4  10      112.53      113.06      3.29 o 
  -3  -4  10       70.32       70.36      2.37 o 
  -2  -4  10        8.40        6.16      1.05 o 
  -1  -4  10      468.97      487.92     10.37 o 
   0  -4  10        2.15        4.20      0.62 o 
   1  -4  10      298.94      288.08      5.02 o 
   2  -4  10       29.42       30.11      3.44 o 
   3  -4  10      134.12      118.85      2.48 o 
   4  -4  10       21.77       19.35      1.38 o 
   5  -4  10      536.18      509.15     10.75 o 
   6  -4  10       42.30       35.15      3.09 o 
   7  -4  10        3.93        4.06      2.59 o 
   8  -4  10        0.19        1.88      2.73 o 
  -7  -3  10        2.34        4.50      1.56 o 
  -6  -3  10        3.66        3.36      2.06 o 
  -5  -3  10       53.90       55.22      2.31 o 
  -4  -3  10        0.68        2.75      1.16 o 
  -3  -3  10       51.95       43.91      1.80 o 
  -2  -3  10       78.87       58.28      1.96 o 
  -1  -3  10       34.25       28.29      0.99 o 
   0  -3  10        0.01        0.22      0.58 o 
   1  -3  10       51.52       50.14      1.37 o 
   2  -3  10      241.88      264.29      4.67 o 
   3  -3  10       35.21       29.49      1.58 o 
   4  -3  10       44.34       37.18      2.37 o 
   5  -3  10       42.40       37.40      2.01 o 
   6  -3  10        5.93        3.94      1.34 o 
   7  -3  10        0.44        2.79      2.44 o 
   8  -3  10        0.01       -2.59      2.70 o 
  -8  -2  10        1.63       -2.79      2.06 o 
  -7  -2  10        4.00        5.03      2.15 o 
  -6  -2  10       18.28       19.04      1.65 o 
  -5  -2  10        0.01       -1.58      1.51 o 
  -4  -2  10        5.26        2.50      1.44 o 
  -3  -2  10       32.13       26.35      1.53 o 
  -2  -2  10        4.31        3.24      0.87 o 
  -1  -2  10       49.64       35.56      1.10 o 
   0  -2  10      240.93      221.87      3.92 o 
   1  -2  10       92.31       71.80      1.61 o 
   2  -2  10       47.80       54.40      1.45 o 
   3  -2  10        8.77       12.14      0.84 o 
   4  -2  10        5.62        6.08      1.22 o 
   5  -2  10      160.19      139.30      3.75 o 
   6  -2  10        8.33        8.55      1.41 o 
   7  -2  10        2.61       -1.08      1.54 o 
   8  -2  10        0.18       -1.03      2.44 o 
  -8  -1  10        5.26        3.70      2.44 o 
  -7  -1  10        0.04       -1.56      2.18 o 
  -6  -1  10        0.16        0.97      1.94 o 
  -5  -1  10      155.48      155.81      5.88 o 
  -4  -1  10        4.80        6.84      1.18 o 
  -3  -1  10        2.94        3.78      1.00 o 
  -2  -1  10       69.51       63.73      1.48 o 
  -1  -1  10      170.53      177.12      4.34 o 
   0  -1  10      284.10      317.37      5.43 o 
   1  -1  10        0.70        0.29      0.58 o 
   2  -1  10       30.14       31.19      1.11 o 
   3  -1  10       30.42       37.55      2.03 o 
   4  -1  10       24.89       23.32      1.35 o 
   5  -1  10       39.00       33.77      2.25 o 
   6  -1  10       11.46       14.30      2.40 o 
   7  -1  10        0.37       -0.18      1.50 o 
   8  -1  10        6.65       10.83      1.88 o 
  -8   0  10        4.41        4.38      2.29 o 
  -7   0  10        5.84        7.61      2.29 o 
  -6   0  10        0.44       -0.29      1.94 o 
  -5   0  10        0.10       -2.94      1.73 o 
  -4   0  10        4.11        4.41      1.79 o 
  -3   0  10       46.97       46.53      2.19 o 
  -2   0  10       99.60       97.77      2.01 o 
  -1   0  10      316.55      277.86      4.80 o 
   0   0  10       13.13       10.94      0.71 o 
   1   0  10       17.07       18.25      0.80 o 
   2   0  10        0.67        0.19      0.61 o 
   3   0  10       17.91       15.07      0.89 o 
   4   0  10       27.59       36.78      1.90 o 
   5   0  10       17.91       11.01      2.48 o 
   6   0  10       14.08       18.20      1.97 o 
   7   0  10        6.90        5.58      3.09 o 
   8   0  10        0.21       -2.52      1.74 o 
  -8   1  10        0.78        1.47      2.32 o 
  -7   1  10       21.78       15.11      2.62 o 
  -6   1  10        1.62        0.50      2.06 o 
  -5   1  10        0.00       -1.09      1.85 o 
  -4   1  10        9.33        9.50      1.38 o 
  -3   1  10        4.62        4.99      1.53 o 
  -2   1  10       44.41       53.81      1.75 o 
  -1   1  10      215.56      255.20      5.44 o 
   0   1  10       83.60       83.96      1.80 o 
   1   1  10      124.14      131.76      2.51 o 
   2   1  10      107.12       90.38      1.94 o 
   3   1  10       11.60       16.68      1.22 o 
   4   1  10      232.25      225.24      5.24 o 
   5   1  10       10.97        8.40      1.31 o 
   6   1  10        9.56       11.34      1.56 o 
   7   1  10       13.25       15.84      1.89 o 
   8   1  10        3.23        0.85      3.41 o 
  -8   2  10        5.30        8.08      2.62 o 
  -7   2  10        2.34        3.32      2.35 o 
  -6   2  10       93.26      101.87      5.03 o 
  -5   2  10        0.74       -0.62      1.01 o 
  -4   2  10       59.73       62.98      2.07 o 
  -3   2  10       45.73       50.19      1.80 o 
  -2   2  10      205.24      199.04      4.48 o 
  -1   2  10       61.15       55.00      1.81 o 
   0   2  10       51.12       57.28      3.00 o 
   1   2  10       15.63       30.77      1.41 o 
   2   2  10      140.80      132.51      2.60 o 
   3   2  10      287.08      269.59      5.92 o 
   4   2  10        1.25        0.89      1.00 o 
   5   2  10       19.13       17.58      1.65 o 
   6   2  10       20.26       14.14      4.20 o 
   7   2  10        1.19        2.90      1.66 o 
  -8   3  10       14.71       14.87      2.94 o 
  -7   3  10        1.33        4.11      2.70 o 
  -6   3  10       41.34       43.88      3.47 o 
  -5   3  10       52.83       41.91      2.18 o 
  -4   3  10       20.55       18.43      1.59 o 
  -3   3  10       53.07       46.00      2.20 o 
  -2   3  10      333.85      358.40      7.56 o 
  -1   3  10        8.58        6.79      0.92 o 
   0   3  10      373.40      373.12      7.75 o 
   1   3  10        9.65       17.48      2.19 o 
   2   3  10      154.39      171.46      3.87 o 
   3   3  10        0.02       -1.60      1.03 o 
   4   3  10        1.59        1.09      1.53 o 
   5   3  10        8.87        7.40      1.32 o 
   6   3  10        3.70        1.04      1.32 o 
   7   3  10        1.28        0.32      1.49 o 
  -8   4  10        0.09        4.82      2.67 o 
  -6   4  10       67.09       56.49      2.85 o 
  -5   4  10        7.67       12.37      1.62 o 
  -4   4  10      729.27      736.98     20.05 o 
  -3   4  10      307.41      288.51      8.32 o 
  -2   4  10       25.04       20.13      1.50 o 
  -1   4  10        5.02        4.53      1.12 o 
   0   4  10        0.22        1.54      0.88 o 
   1   4  10       36.19       43.16      1.69 o 
   2   4  10        5.69        7.58      1.44 o 
   3   4  10      200.10      185.61      5.94 o 
   4   4  10       12.06        9.05      1.50 o 
   5   4  10        3.59        3.68      1.31 o 
   6   4  10        0.27        1.26      1.47 o 
   7   4  10        0.90        2.84      2.54 o 
  -7   5  10        3.55        3.53      1.70 o 
  -6   5  10        2.34        5.38      1.65 o 
  -5   5  10       10.97       10.26      1.53 o 
  -4   5  10       73.30       68.28      2.94 o 
  -3   5  10      554.16      527.91     14.61 o 
  -2   5  10        6.41        7.29      1.29 o 
  -1   5  10      270.89      281.19      8.14 o 
   0   5  10       26.87       24.31      1.73 o 
   1   5  10        0.00       -0.13      0.85 o 
   2   5  10       97.87       94.50      3.62 o 
   3   5  10        2.88        6.44      1.56 o 
   4   5  10       14.43       11.11      1.82 o 
   5   5  10        1.10       -1.50      1.68 o 
   6   5  10       11.38       17.49      2.29 o 
  -7   6  10       28.12       29.16      2.26 o 
  -6   6  10       40.08       30.45      2.26 o 
  -5   6  10        0.20        1.41      1.41 o 
  -4   6  10       22.57       15.58      1.68 o 
  -3   6  10       92.94       82.27      3.26 o 
  -2   6  10       11.49       12.79      1.50 o 
  -1   6  10      130.95      117.04      4.09 o 
   0   6  10       17.16       12.58      1.41 o 
   1   6  10      225.53      225.47      6.91 o 
   2   6  10        3.55        3.00      1.26 o 
   3   6  10       61.05       76.80      3.41 o 
   4   6  10       13.44       12.79      1.91 o 
   5   6  10        1.43        4.91      1.85 o 
   6   6  10        0.57        1.59      2.00 o 
  -7   7  10        3.81        2.18      1.97 o 
  -6   7  10        0.53       -0.53      1.56 o 
  -5   7  10       10.57       12.34      1.73 o 
  -4   7  10       11.26        9.46      1.56 o 
  -3   7  10       70.60       76.48      3.23 o 
  -2   7  10       69.87       60.55      2.85 o 
  -1   7  10       39.23       38.09      2.35 o 
   0   7  10      117.33      113.72      4.11 o 
   1   7  10      177.95      178.67      5.82 o 
   2   7  10        2.90        3.79      1.53 o 
   3   7  10       12.28       15.49      1.91 o 
   4   7  10       15.79       23.07      2.06 o 
   5   7  10       19.52       28.95      2.38 o 
  -7   8  10        2.39        4.00      1.85 o 
  -6   8  10        4.20        6.35      1.82 o 
  -5   8  10        5.18        7.47      1.79 o 
  -4   8  10        8.74       15.52      1.88 o 
  -3   8  10        6.98        3.50      1.53 o 
  -2   8  10      197.38      178.26      5.79 o 
  -1   8  10        3.56        1.29      1.26 o 
   0   8  10       33.87       28.13      2.06 o 
   1   8  10        6.02        5.76      1.62 o 
   2   8  10       18.99       19.84      1.97 o 
   3   8  10       90.03      100.70      4.17 o 
   4   8  10        3.81        2.73      1.82 o 
   5   8  10        0.14        0.65      1.91 o 
  -6   9  10        7.80        7.67      2.00 o 
  -5   9  10      151.89      146.61      5.17 o 
  -4   9  10        6.23        4.79      1.76 o 
  -3   9  10      192.01      192.14      6.29 o 
  -2   9  10      139.76      101.08      3.85 o 
  -1   9  10        6.40       10.64      1.73 o 
   0   9  10        0.11        1.68      1.53 o 
   1   9  10       14.55        9.85      1.76 o 
   2   9  10        1.19       -0.09      1.38 o 
   3   9  10        0.05       -3.23      1.70 o 
   4   9  10        3.00        7.29      2.09 o 
  -6  10  10        7.15        8.46      2.20 o 
  -5  10  10        5.01       11.82      1.94 o 
  -4  10  10       14.24        8.55      1.97 o 
  -3  10  10        0.57        1.12      1.70 o 
  -2  10  10       26.62       21.07      1.94 o 
  -1  10  10       88.07       86.24      3.56 o 
   0  10  10        1.13        2.23      1.41 o 
   1  10  10       39.81       38.89      2.73 o 
   2  10  10        1.87        3.97      1.79 o 
   3  10  10       21.20       27.51      2.53 o 
  -5  11  10       55.70       48.17      3.32 o 
  -4  11  10        3.17        2.62      1.88 o 
  -3  11  10       23.16       24.22      2.41 o 
  -2  11  10        2.46        5.03      1.82 o 
  -1  11  10        2.97        6.70      1.62 o 
   0  11  10        0.50        1.76      1.73 o 
   1  11  10        0.06       -1.03      1.65 o 
   2  11  10        0.51       -0.03      1.85 o 
  -3  12  10        7.36        5.56      2.06 o 
  -2  12  10       14.12        8.58      2.00 o 
  -1  12  10        8.31        9.17      2.03 o 
   0  12  10        2.78        5.41      1.73 o 
   1 -14  11       27.28       40.09      3.47 o 
   2 -14  11       50.86       51.17      3.97 o 
  -2 -13  11        0.02       -3.50      2.29 o 
  -1 -13  11       16.74       18.28      2.76 o 
   0 -13  11        0.05        1.79      2.29 o 
   1 -13  11        0.84        2.32      2.26 o 
   2 -13  11       23.68       33.60      3.14 o 
   3 -13  11       12.62        9.76      2.70 o 
   4 -13  11       15.11       16.28      3.29 o 
  -3 -12  11       12.58       10.79      2.73 o 
  -2 -12  11        1.17        3.14      2.15 o 
  -1 -12  11        7.74       11.67      2.50 o 
   0 -12  11        3.15        1.97      1.97 o 
   1 -12  11        9.49       14.05      2.32 o 
   2 -12  11       41.66       37.18      3.00 o 
   3 -12  11        2.57        5.08      2.62 o 
   4 -12  11        8.73        4.97      2.88 o 
   5 -12  11        6.90        2.26      2.97 o 
  -4 -11  11        1.35        1.10      2.18 o 
  -3 -11  11        0.94        2.73      1.50 o 
  -2 -11  11        1.60       -2.35      2.09 o 
  -1 -11  11       39.70       41.82      3.14 o 
   0 -11  11       19.70       30.48      2.79 o 
   1 -11  11       65.02       59.55      3.38 o 
   2 -11  11        2.51        4.26      1.97 o 
   3 -11  11       19.93       17.14      2.79 o 
   4 -11  11       15.48       10.52      2.79 o 
   5 -11  11        1.30        1.94      2.41 o 
   6 -11  11       10.03       10.55      2.97 o 
  -5 -10  11        0.22        1.70      1.59 o 
  -4 -10  11        1.04        2.16      1.52 o 
  -3 -10  11        8.64        8.12      1.82 o 
  -2 -10  11        1.99        3.21      1.36 o 
  -1 -10  11        0.09        0.16      1.33 o 
   0 -10  11        5.15        3.62      1.91 o 
   1 -10  11        3.87        4.47      1.73 o 
   2 -10  11        7.26        5.61      2.00 o 
   3 -10  11        1.06       -1.00      2.35 o 
   4 -10  11        9.24        5.26      2.56 o 
   5 -10  11       10.89        7.29      2.59 o 
   6 -10  11        1.55       -1.65      2.53 o 
  -5  -9  11       16.71       19.62      1.94 o 
  -4  -9  11        1.11       -1.25      1.49 o 
  -3  -9  11       69.60       70.01      7.94 o 
  -2  -9  11        0.00        0.79      1.30 o 
  -1  -9  11        0.66        1.97      1.27 o 
   0  -9  11       79.77       69.37      2.79 o 
   1  -9  11       37.87       32.95      2.62 o 
   2  -9  11       22.20       29.66      2.76 o 
   3  -9  11        1.39       -0.26      2.18 o 
   4  -9  11       45.14       47.56      3.29 o 
   5  -9  11        4.56        3.91      2.38 o 
   6  -9  11        0.73       -0.56      2.47 o 
   7  -9  11        0.02        3.03      2.67 o 
  -6  -8  11        1.74        2.34      1.57 o 
  -5  -8  11        0.28        2.48      1.45 o 
  -4  -8  11        3.52        3.71      1.49 o 
  -3  -8  11       42.17       40.85      2.72 o 
  -2  -8  11        4.65        5.13      1.38 o 
  -1  -8  11       15.69       21.69      1.65 o 
   0  -8  11       23.86       24.31      1.59 o 
   1  -8  11       73.26       68.38      2.79 o 
   2  -8  11        4.43        5.00      2.06 o 
   3  -8  11       44.35       44.38      3.06 o 
   4  -8  11       12.25       13.29      2.12 o 
   5  -8  11       16.68       18.61      2.62 o 
   6  -8  11        5.05        6.20      2.50 o 
   7  -8  11       12.65        9.43      2.91 o 
  -6  -7  11        0.20        0.38      1.63 o 
  -5  -7  11        5.28        3.04      1.59 o 
  -4  -7  11        5.63        5.30      1.49 o 
  -3  -7  11      193.37      190.69      4.94 o 
  -2  -7  11      323.41      300.74      6.96 o 
  -1  -7  11       69.67       70.98      2.51 o 
   0  -7  11       54.51       49.75      1.92 o 
   1  -7  11      160.52      153.76      4.17 o 
   2  -7  11       39.52       39.45      1.98 o 
   3  -7  11        0.05       -2.79      1.73 o 
   4  -7  11       27.40       28.28      2.65 o 
   5  -7  11        3.28        2.44      2.18 o 
   6  -7  11        4.76        8.02      2.53 o 
   7  -7  11        0.17        2.20      2.65 o 
  -7  -6  11        0.42       -0.85      1.65 o 
  -6  -6  11        0.30       -1.01      1.57 o 
  -5  -6  11       24.01       22.28      1.85 o 
  -4  -6  11       64.30       67.75      2.67 o 
  -3  -6  11      119.08      142.11      6.76 o 
  -2  -6  11       44.08       32.99      2.87 o 
  -1  -6  11        8.57       11.11      1.28 o 
   0  -6  11       29.54       25.32      2.54 o 
   1  -6  11      200.63      187.94      4.59 o 
   2  -6  11      107.69      105.49      3.05 o 
   3  -6  11        7.09        9.20      1.88 o 
   4  -6  11       21.77       22.66      2.38 o 
   5  -6  11       16.10       11.43      2.38 o 
   6  -6  11       11.61       11.55      2.35 o 
   7  -6  11       30.42       19.05      2.82 o 
   8  -6  11       14.41       13.14      3.32 o 
  -7  -5  11        0.83        0.56      2.22 o 
  -6  -5  11       29.14       40.03      2.35 o 
  -5  -5  11        1.15        0.18      1.30 o 
  -4  -5  11       97.94      126.71      5.70 o 
  -3  -5  11        5.72        3.00      1.18 o 
  -2  -5  11       72.47       65.65      2.30 o 
  -1  -5  11       25.08       24.06      1.45 o 
   0  -5  11       21.97       15.77      1.51 o 
   1  -5  11      107.66      102.42      2.25 o 
   2  -5  11        4.50        3.39      0.81 o 
   3  -5  11       52.33       54.04      1.68 o 
   4  -5  11       50.85       40.53      3.12 o 
   5  -5  11        8.58        8.41      2.29 o 
   6  -5  11        0.88        1.65      2.03 o 
   7  -5  11       46.17       40.53      3.64 o 
   8  -5  11        8.71        9.93      3.14 o 
  -7  -4  11        0.01       -1.23      1.54 o 
  -6  -4  11        4.52        7.47      1.59 o 
  -5  -4  11        4.67       10.11      1.48 o 
  -4  -4  11       18.40       23.51      1.70 o 
  -3  -4  11        0.07        1.29      1.08 o 
  -2  -4  11       53.64       51.63      1.91 o 
  -1  -4  11        1.41        2.47      0.99 o 
   0  -4  11      367.75      352.07      7.70 o 
   1  -4  11       96.70       88.93      2.02 o 
   2  -4  11     1071.60     1045.10     17.09 o 
   3  -4  11      119.31      125.02      2.66 o 
   4  -4  11       49.82       58.15      2.98 o 
   5  -4  11        5.69       10.31      1.37 o 
   6  -4  11        1.30        3.20      2.29 o 
   7  -4  11        0.53       -2.03      2.15 o 
   8  -4  11        1.99        0.32      2.56 o 
  -8  -3  11        1.99        2.65      2.47 o 
  -7  -3  11        0.01       -3.44      2.09 o 
  -6  -3  11        2.70        3.17      2.25 o 
  -5  -3  11        0.97       -1.41      2.48 o 
  -4  -3  11       29.25       27.62      1.68 o 
  -3  -3  11      195.54      205.56      4.95 o 
  -2  -3  11      125.59      130.35      7.82 o 
  -1  -3  11      201.91      184.81      4.36 o 
   0  -3  11        0.02        0.17      0.68 o 
   1  -3  11      143.73      138.82      2.72 o 
   2  -3  11       26.54       30.41      1.20 o 
   3  -3  11      355.02      389.01      6.73 o 
   4  -3  11      308.75      348.15      7.57 o 
   5  -3  11        4.00        2.73      1.47 o 
   6  -3  11       84.79       75.29      2.90 o 
   7  -3  11        4.10        4.61      2.53 o 
   8  -3  11        0.06        0.32      2.82 o 
  -8  -2  11        0.00       -3.20      2.38 o 
  -7  -2  11        1.01        1.65      2.29 o 
  -6  -2  11       19.35       18.90      2.50 o 
  -5  -2  11        5.32        3.85      1.76 o 
  -4  -2  11      108.11      120.56      3.49 o 
  -3  -2  11      500.66      532.22     17.56 o 
  -2  -2  11       61.26       46.94      2.92 o 
  -1  -2  11      480.62      507.08      8.46 o 
   0  -2  11      284.26      290.35      5.04 o 
   1  -2  11       16.11       21.17      1.19 o 
   2  -2  11       10.22       15.94      0.92 o 
   3  -2  11       66.36       72.06      1.82 o 
   4  -2  11        0.07        0.68      1.09 o 
   5  -2  11       30.60       38.21      2.03 o 
   6  -2  11        3.10        3.54      1.37 o 
   7  -2  11        0.26        0.39      1.61 o 
   8  -2  11        0.01       -0.88      2.91 o 
  -8  -1  11        0.20       -4.11      2.23 o 
  -7  -1  11        1.50        3.29      2.26 o 
  -6  -1  11       23.83       24.16      2.67 o 
  -5  -1  11      145.46      140.02      5.61 o 
  -4  -1  11      131.81      145.76      5.61 o 
  -3  -1  11        2.83        3.20      1.70 o 
  -2  -1  11       85.35       96.91      2.05 o 
  -1  -1  11       59.68       86.30      2.36 o 
   0  -1  11       97.49       78.07      1.78 o 
   1  -1  11        1.56        4.11      0.70 o 
   2  -1  11        0.08       -0.52      0.65 o 
   3  -1  11       13.63       18.87      0.98 o 
   4  -1  11       27.86       29.25      2.92 o 
   5  -1  11        4.79        6.17      1.38 o 
   6  -1  11        0.63        2.46      1.45 o 
   7  -1  11        0.06       -0.07      1.57 o 
   8  -1  11        5.15        3.81      1.88 o 
  -8   0  11        1.55        4.97      2.41 o 
  -7   0  11       44.79       43.85      3.41 o 
  -6   0  11        0.06       -0.26      2.09 o 
  -5   0  11        3.04        0.88      2.00 o 
  -4   0  11       14.40       11.96      2.12 o 
  -3   0  11        2.79       -0.47      1.65 o 
  -2   0  11       26.48       27.10      1.30 o 
  -1   0  11        0.35        0.70      0.96 o 
   0   0  11       75.19       69.39      1.65 o 
   1   0  11       26.58       33.56      1.15 o 
   2   0  11      191.93      198.05      3.63 o 
   3   0  11        9.45        6.80      1.09 o 
   4   0  11       13.26       14.85      1.27 o 
   5   0  11        0.95        1.35      1.14 o 
   6   0  11        2.59        3.59      1.35 o 
   7   0  11        0.04       -2.76      1.55 o 
  -8   1  11        0.36        1.65      2.44 o 
  -7   1  11        2.21        0.44      2.35 o 
  -6   1  11       87.71       82.92      4.50 o 
  -5   1  11        5.30        3.32      2.15 o 
  -4   1  11       20.75       18.28      2.32 o 
  -3   1  11      135.93      120.05      3.10 o 
  -2   1  11       14.42       16.11      1.12 o 
  -1   1  11        1.57        0.93      0.80 o 
   0   1  11       55.96       52.48      1.76 o 
   1   1  11        4.32        1.13      1.09 o 
   2   1  11       14.93       17.51      0.91 o 
   3   1  11       26.91       18.91      1.97 o 
   4   1  11        7.48       13.59      1.35 o 
   5   1  11       19.62       15.09      2.82 o 
   6   1  11        6.15        5.45      1.52 o 
   7   1  11        0.00       -2.35      1.57 o 
  -8   2  11        0.18        1.85      2.59 o 
  -7   2  11        2.45        5.17      2.56 o 
  -6   2  11        4.87        5.14      2.41 o 
  -5   2  11       21.75       18.96      2.65 o 
  -4   2  11        8.04        7.61      1.10 o 
  -3   2  11      367.09      387.22      8.13 o 
  -2   2  11      122.91      128.74      4.13 o 
  -1   2  11       92.05       79.06      2.27 o 
   0   2  11      106.33      108.33      2.77 o 
   1   2  11      234.17      216.17      4.77 o 
   2   2  11        2.80        1.63      0.88 o 
   3   2  11       29.79       32.52      1.66 o 
   4   2  11       26.11       22.61      2.29 o 
   5   2  11        4.90        5.81      1.35 o 
   6   2  11       18.06       21.88      1.84 o 
   7   2  11        0.78       -2.05      2.18 o 
  -8   3  11        1.91        0.09      2.56 o 
  -7   3  11        1.82        4.26      2.62 o 
  -6   3  11        3.63        4.20      2.47 o 
  -5   3  11       29.58       26.33      1.65 o 
  -4   3  11       11.69       10.20      1.26 o 
  -3   3  11        0.02       -1.02      1.00 o 
  -2   3  11       68.19       82.62      2.44 o 
  -1   3  11       24.30       18.77      2.75 o 
   0   3  11        0.28        0.99      0.94 o 
   1   3  11       23.54       22.55      2.18 o 
   2   3  11      137.91      147.23      4.88 o 
   3   3  11        6.86        6.70      1.56 o 
   4   3  11        2.66        2.65      1.35 o 
   5   3  11        0.08       -0.91      1.30 o 
   6   3  11        3.43        4.16      1.59 o 
   7   3  11        1.27        1.18      1.75 o 
  -8   4  11       14.86       11.40      3.03 o 
  -7   4  11        2.67        1.94      2.70 o 
  -6   4  11        3.14        1.82      2.20 o 
  -5   4  11      122.34      132.50      4.50 o 
  -4   4  11      132.51      147.64      4.82 o 
  -3   4  11        0.18       -0.18      1.21 o 
  -2   4  11        1.80        3.12      1.23 o 
  -1   4  11       20.75       21.28      1.33 o 
   0   4  11       90.91       90.65      5.11 o 
   1   4  11       56.09       59.12      5.28 o 
   2   4  11       52.34       63.25      2.94 o 
   3   4  11       32.95       21.57      1.94 o 
   4   4  11        0.07       -0.03      1.56 o 
   5   4  11        0.21       -1.29      1.76 o 
   6   4  11        1.86        6.44      2.12 o 
  -6   5  11       11.01       12.20      1.79 o 
  -5   5  11       42.94       35.12      2.32 o 
  -4   5  11      381.11      353.09     10.20 o 
  -3   5  11       52.28       47.56      2.50 o 
  -2   5  11      145.31      127.56      4.35 o 
  -1   5  11       33.68       22.81      1.76 o 
   0   5  11      106.46      102.68      4.14 o 
   1   5  11       40.19       39.96      3.54 o 
   2   5  11        0.06       -1.59      1.41 o 
   3   5  11       73.31       78.57      3.29 o 
   4   5  11       16.13       20.19      2.12 o 
   5   5  11        6.47        7.47      2.00 o 
   6   5  11       13.15       10.79      2.29 o 
  -7   6  11        0.07       -0.82      1.59 o 
  -6   6  11        5.43        6.55      1.68 o 
  -5   6  11       36.49       32.45      2.32 o 
  -4   6  11       38.74       46.00      2.56 o 
  -3   6  11        6.43        5.97      1.50 o 
  -2   6  11        2.77        5.58      1.44 o 
  -1   6  11       75.08       81.00      3.26 o 
   0   6  11       34.80       44.53      2.47 o 
   1   6  11      120.28      110.34      4.09 o 
   2   6  11        4.91        7.94      1.68 o 
   3   6  11        4.77        2.41      1.44 o 
   4   6  11        1.55        2.59      1.79 o 
   5   6  11        6.37        5.73      2.06 o 
  -7   7  11        0.02        0.29      1.88 o 
  -6   7  11        0.03        0.35      1.62 o 
  -5   7  11        0.21        2.23      1.65 o 
  -4   7  11        3.07        0.32      1.47 o 
  -3   7  11        3.61        5.26      1.53 o 
  -2   7  11       13.14        6.94      1.35 o 
  -1   7  11       95.43       94.44      3.67 o 
   0   7  11       16.66       17.28      1.79 o 
   1   7  11       33.80       35.77      2.50 o 
   2   7  11       12.96       15.28      1.70 o 
   3   7  11        5.25        4.00      1.50 o 
   4   7  11        1.39        1.09      1.85 o 
   5   7  11        9.66       12.90      2.32 o 
  -6   8  11        0.04        0.85      1.76 o 
  -5   8  11        6.56        4.23      1.70 o 
  -4   8  11        3.22        7.32      1.70 o 
  -3   8  11        6.53       10.43      1.76 o 
  -2   8  11        7.17        7.61      1.62 o 
  -1   8  11       24.15       23.40      2.03 o 
   0   8  11        5.01        9.52      1.53 o 
   1   8  11        7.10        6.05      1.73 o 
   2   8  11        7.31        7.38      1.82 o 
   3   8  11        8.05        9.58      1.94 o 
   4   8  11        3.36        2.12      1.97 o 
  -6   9  11       15.97       13.29      2.18 o 
  -5   9  11        3.40        1.91      1.76 o 
  -4   9  11       63.88       55.29      3.12 o 
  -3   9  11        0.10       -1.94      1.59 o 
  -2   9  11       50.40       50.50      2.85 o 
  -1   9  11       33.77       29.63      2.26 o 
   0   9  11      131.17      131.32      4.79 o 
   1   9  11        2.19        1.62      1.70 o 
   2   9  11       25.54       28.60      2.38 o 
   3   9  11        3.60        7.14      1.94 o 
  -5  10  11        9.83       15.20      2.26 o 
  -4  10  11        9.15        6.11      1.97 o 
  -3  10  11        1.07        5.29      1.82 o 
  -2  10  11        0.11        1.29      1.65 o 
  -1  10  11        0.26        1.44      1.65 o 
   0  10  11       17.82       21.84      2.18 o 
   1  10  11        0.01       -0.26      1.73 o 
   2  10  11       19.53       19.75      2.26 o 
  -4  11  11       60.30       59.81      3.50 o 
  -3  11  11        5.44        8.29      2.03 o 
  -2  11  11       76.26       77.12      3.50 o 
  -1  11  11       94.60       76.80      3.70 o 
   0  11  11        7.83       16.99      2.18 o 
   1  11  11        3.95        1.56      1.88 o 
   0 -13  12        4.91        8.67      2.56 o 
   1 -13  12        5.06        6.91      2.44 o 
   2 -13  12        0.02        1.73      2.44 o 
   3 -13  12        8.10       15.14      3.03 o 
  -2 -12  12       24.20       26.45      3.23 o 
  -1 -12  12        9.00       15.84      2.70 o 
   0 -12  12        7.19        7.02      2.12 o 
   1 -12  12       12.47       13.49      2.67 o 
   2 -12  12        4.56        7.41      2.41 o 
   3 -12  12        0.06       -1.70      2.50 o 
   4 -12  12        0.76        2.18      2.56 o 
  -3 -11  12        0.04        1.40      1.58 o 
  -2 -11  12        3.80        6.08      1.97 o 
  -1 -11  12        3.31        0.85      1.91 o 
   0 -11  12        0.09        0.50      2.12 o 
   1 -11  12        8.14        5.44      2.20 o 
   2 -11  12       37.39       31.04      2.79 o 
   3 -11  12        0.40       -0.32      2.18 o 
   4 -11  12        4.34        5.76      2.88 o 
   5 -11  12        0.04       -1.68      2.85 o 
  -4 -10  12       18.51       18.18      3.23 o 
  -3 -10  12        0.48        0.78      1.51 o 
  -2 -10  12        0.04        0.48      1.47 o 
  -1 -10  12        1.02       -1.38      1.29 o 
   0 -10  12        1.40        1.41      2.00 o 
   1 -10  12       41.28       43.15      3.14 o 
   2 -10  12       41.54       46.70      3.50 o 
   3 -10  12       15.61       13.08      2.79 o 
   4 -10  12       11.28       11.23      2.82 o 
   5 -10  12        0.08       -1.26      2.53 o 
   6 -10  12        0.31       -5.08      2.65 o 
  -5  -9  12        0.01        1.34      1.63 o 
  -4  -9  12        3.21        2.43      1.58 o 
  -3  -9  12        9.68        9.14      1.70 o 
  -2  -9  12        2.96        3.58      2.41 o 
  -1  -9  12       65.48       56.32      2.40 o 
   0  -9  12      201.85      218.69      5.48 o 
   1  -9  12      107.55      113.84      4.82 o 
   2  -9  12       19.81       16.84      2.62 o 
   3  -9  12       17.86       17.99      2.47 o 
   4  -9  12        1.03       -3.59      2.20 o 
   5  -9  12        3.27        1.97      2.18 o 
   6  -9  12        4.96        0.59      2.59 o 
  -5  -8  12        1.37        2.54      1.64 o 
  -4  -8  12        0.17        1.35      1.55 o 
  -3  -8  12        2.65        0.32      1.59 o 
  -2  -8  12       45.27       46.95      2.33 o 
  -1  -8  12        2.61        2.02      1.48 o 
   0  -8  12      164.78      152.90      4.01 o 
   1  -8  12       21.57       20.67      1.62 o 
   2  -8  12       10.65       11.35      2.35 o 
   3  -8  12        0.25       -1.65      2.06 o 
   4  -8  12        0.10       -0.26      2.12 o 
   5  -8  12        1.52        0.09      2.26 o 
   6  -8  12        1.28        0.06      2.47 o 
   7  -8  12        7.79        5.41      2.59 o 
  -6  -7  12       25.18       26.55      2.20 o 
  -5  -7  12       12.14       14.58      1.87 o 
  -4  -7  12        4.12        9.35      1.71 o 
  -3  -7  12       64.57       53.56      4.60 o 
  -2  -7  12       90.22       83.36      2.91 o 
  -1  -7  12        1.43        0.22      1.29 o 
   0  -7  12      247.51      213.95      5.51 o 
   1  -7  12       29.11       26.08      1.64 o 
   2  -7  12       47.76       41.60      2.11 o 
   3  -7  12        0.20       -2.20      1.91 o 
   4  -7  12        2.23       -0.12      2.06 o 
   5  -7  12        0.20       -1.00      2.20 o 
   6  -7  12        1.92        5.47      2.59 o 
   7  -7  12        2.80        1.41      2.73 o 
  -6  -6  12        0.74        0.34      1.62 o 
  -5  -6  12       39.54       50.33      5.19 o 
  -4  -6  12      125.69      138.79      4.05 o 
  -3  -6  12        4.07        5.23      1.42 o 
  -2  -6  12       55.78       55.00      2.32 o 
  -1  -6  12        2.82        5.00      1.26 o 
   0  -6  12       21.26       24.67      3.28 o 
   1  -6  12       12.29       14.34      2.26 o 
   2  -6  12        9.99        9.07      1.33 o 
   3  -6  12        0.38        3.12      1.65 o 
   4  -6  12       29.22       36.18      2.88 o 
   5  -6  12        0.20        1.18      1.97 o 
   6  -6  12        4.92        5.44      2.50 o 
   7  -6  12       79.85       78.04      4.94 o 
  -7  -5  12        1.81        1.00      2.23 o 
  -6  -5  12        0.48        0.63      1.52 o 
  -5  -5  12       29.37       36.62      2.51 o 
  -4  -5  12       24.96       29.69      1.90 o 
  -3  -5  12       73.65       71.29      6.60 o 
  -2  -5  12      134.29      132.12      6.73 o 
  -1  -5  12       58.93       57.06      2.17 o 
   0  -5  12      107.03       85.03      3.88 o 
   1  -5  12      247.05      251.53      5.89 o 
   2  -5  12        0.41        3.71      1.59 o 
   3  -5  12      182.68      203.13      3.90 o 
   4  -5  12       75.77       69.46      6.50 o 
   5  -5  12       44.82       39.09      3.38 o 
   6  -5  12        4.43        0.91      2.41 o 
   7  -5  12       44.19       45.59      3.94 o 
  -7  -4  12        1.67        0.47      2.29 o 
  -6  -4  12        0.64       -0.62      2.15 o 
  -5  -4  12        5.96       16.18      1.84 o 
  -4  -4  12        6.64        9.08      1.78 o 
  -3  -4  12        0.00       -0.37      1.16 o 
  -2  -4  12       68.72       67.54      5.66 o 
  -1  -4  12       49.99       47.29      1.97 o 
   0  -4  12       16.66       20.77      1.42 o 
   1  -4  12      114.80      131.48      3.89 o 
   2  -4  12        1.15        2.71      1.00 o 
   3  -4  12        5.11        7.06      1.12 o 
   4  -4  12        3.24        3.07      1.26 o 
   5  -4  12       43.79       41.09      2.17 o 
   6  -4  12        0.00       -0.42      1.40 o 
   7  -4  12       11.40        8.05      2.76 o 
  -7  -3  12        1.88        2.76      2.35 o 
  -6  -3  12        5.06        4.70      2.35 o 
  -5  -3  12       22.19       29.51      2.76 o 
  -4  -3  12       62.08       67.81      3.67 o 
  -3  -3  12       19.23       19.56      1.50 o 
  -2  -3  12        8.54        4.21      1.15 o 
  -1  -3  12      311.94      269.72      6.11 o 
   0  -3  12       73.71       58.33      5.04 o 
   1  -3  12        9.59        9.43      1.48 o 
   2  -3  12       26.51       20.00      1.08 o 
   3  -3  12        0.26        1.23      0.87 o 
   4  -3  12       12.93       16.80      2.26 o 
   5  -3  12        7.99        8.22      1.49 o 
   6  -3  12        5.05        2.44      1.51 o 
   7  -3  12        4.24        0.14      2.00 o 
  -7  -2  12        2.70       -0.03      2.35 o 
  -6  -2  12       53.72       57.87      3.79 o 
  -5  -2  12        0.12       -2.12      2.06 o 
  -4  -2  12       16.45       20.10      2.38 o 
  -3  -2  12       37.47       43.79      2.97 o 
  -2  -2  12       89.52       98.20      4.11 o 
  -1  -2  12      150.76      172.30      4.17 o 
   0  -2  12        0.62        0.45      0.72 o 
   1  -2  12      274.97      322.21      5.61 o 
   2  -2  12        3.39        3.98      0.81 o 
   3  -2  12      170.07      186.01      3.58 o 
   4  -2  12        9.79        8.61      1.35 o 
   5  -2  12        7.64       11.51      1.53 o 
   6  -2  12        7.74        7.55      1.58 o 
   7  -2  12        6.56        6.44      1.73 o 
  -7  -1  12       15.39       14.28      2.73 o 
  -6  -1  12        6.91        3.70      2.29 o 
  -5  -1  12        7.57       10.05      2.32 o 
  -4  -1  12       25.11       31.86      2.70 o 
  -3  -1  12      102.66      104.14      4.50 o 
  -2  -1  12       64.61       62.46      3.32 o 
  -1  -1  12        1.76        3.29      0.93 o 
   0  -1  12       51.21       56.80      1.83 o 
   1  -1  12       21.67       19.45      1.02 o 
   2  -1  12        1.71        1.84      0.77 o 
   3  -1  12        2.32        4.54      1.11 o 
   4  -1  12        5.39        6.11      1.24 o 
   5  -1  12        2.42        6.81      1.39 o 
   6  -1  12        1.10        0.52      1.35 o 
   7  -1  12        0.37        0.40      1.62 o 
  -7   0  12        0.01        2.85      2.44 o 
  -6   0  12        6.39        4.26      2.35 o 
  -5   0  12       15.19       23.84      2.73 o 
  -4   0  12       31.39       28.04      2.65 o 
  -3   0  12        1.95        5.08      1.91 o 
  -2   0  12        8.54        8.29      1.02 o 
  -1   0  12       68.03       69.09      2.78 o 
   0   0  12        0.26        0.33      0.92 o 
   1   0  12       13.32       11.30      1.19 o 
   2   0  12       20.50       23.34      1.05 o 
   3   0  12        6.06        4.14      1.06 o 
   4   0  12      107.73      100.56      2.99 o 
   5   0  12       37.36       38.49      2.12 o 
   6   0  12        6.78        8.71      1.62 o 
   7   0  12        1.62        0.05      1.65 o 
  -7   1  12        8.36       11.37      2.73 o 
  -6   1  12        2.62        1.53      2.35 o 
  -5   1  12       47.43       45.85      3.56 o 
  -4   1  12        0.19       -0.53      1.94 o 
  -3   1  12       31.04       34.04      2.76 o 
  -2   1  12      124.06      121.11      3.19 o 
  -1   1  12      109.45      108.15      2.84 o 
   0   1  12        8.85        7.32      1.59 o 
   1   1  12        0.04        0.78      0.91 o 
   2   1  12        2.27        1.17      0.91 o 
   3   1  12       13.83        6.91      1.62 o 
   4   1  12        6.80        4.56      1.27 o 
   5   1  12       64.98       58.14      3.54 o 
   6   1  12        0.75        1.18      2.44 o 
   7   1  12        0.04        0.18      1.53 o 
  -7   2  12        4.77        7.82      2.76 o 
  -6   2  12        0.02        0.68      2.41 o 
  -5   2  12        2.72        3.91      2.29 o 
  -4   2  12        7.14        6.26      2.00 o 
  -3   2  12        0.01       -0.67      1.13 o 
  -2   2  12        2.30        2.71      1.70 o 
  -1   2  12        3.40        3.28      1.03 o 
   0   2  12      213.06      220.42      4.93 o 
   1   2  12      111.78      122.22      3.08 o 
   2   2  12       25.21       27.42      2.15 o 
   3   2  12        8.07        4.26      1.56 o 
   4   2  12        4.89        8.23      1.62 o 
   5   2  12        2.82       -0.21      1.53 o 
   6   2  12       15.22       10.79      1.69 o 
  -7   3  12        1.88        4.76      2.82 o 
  -6   3  12       11.07       12.43      2.88 o 
  -5   3  12       20.40       22.48      3.00 o 
  -4   3  12        0.61       -1.23      1.15 o 
  -3   3  12       68.65       77.73      2.43 o 
  -2   3  12       48.14       42.22      3.85 o 
  -1   3  12       78.77       93.93      3.10 o 
   0   3  12       13.96       14.22      1.21 o 
   1   3  12       68.12       54.34      3.54 o 
   2   3  12       22.07       19.22      1.85 o 
   3   3  12       67.13       73.04      3.29 o 
   4   3  12        0.61        1.44      1.44 o 
   5   3  12        0.01       -0.62      1.82 o 
   6   3  12        2.12        0.82      1.73 o 
  -7   4  12        0.19       -1.18      2.70 o 
  -6   4  12       14.82       19.99      3.17 o 
  -5   4  12       17.60       13.93      1.44 o 
  -4   4  12       27.54       26.71      1.71 o 
  -3   4  12        3.06        3.78      1.16 o 
  -2   4  12      204.66      177.20      6.72 o 
  -1   4  12       59.69       43.50      1.90 o 
   0   4  12        6.70       11.24      1.21 o 
   1   4  12        3.16        1.79      0.95 o 
   2   4  12        5.47        2.41      1.32 o 
   3   4  12       65.71       63.84      3.14 o 
   4   4  12        3.11        2.09      1.50 o 
   5   4  12       11.18        8.91      2.12 o 
   6   4  12        0.77        2.03      2.12 o 
  -7   5  12       23.06       24.51      3.56 o 
  -5   5  12       50.45       39.21      2.44 o 
  -4   5  12       19.44       18.69      1.82 o 
  -3   5  12       60.39       50.44      2.65 o 
  -2   5  12       25.24       26.98      2.09 o 
  -1   5  12      119.59      111.13      3.13 o 
   0   5  12        5.69        7.16      1.20 o 
   1   5  12        3.49        1.85      1.47 o 
   2   5  12        3.32        7.44      1.53 o 
   3   5  12        0.12       -0.06      1.65 o 
   4   5  12        6.55        9.58      1.73 o 
   5   5  12        1.83        0.56      1.88 o 
  -6   6  12       13.40       12.46      1.88 o 
  -5   6  12       10.49        8.58      1.82 o 
  -4   6  12       13.35       10.70      1.73 o 
  -3   6  12       49.35       45.94      2.59 o 
  -2   6  12       20.47       17.61      1.62 o 
  -1   6  12        5.71        4.64      1.47 o 
   0   6  12       97.66       94.86      6.32 o 
   1   6  12       20.16       21.16      1.85 o 
   2   6  12        0.36        3.76      1.68 o 
   3   6  12       23.97       27.60      2.35 o 
   4   6  12        7.53        7.73      2.03 o 
   5   6  12       50.68       59.46      3.59 o 
  -6   7  12        2.78        3.26      1.91 o 
  -5   7  12        3.01        1.94      1.79 o 
  -4   7  12        0.24       -0.85      1.68 o 
  -3   7  12        3.08        5.11      1.59 o 
  -2   7  12        7.54        7.97      1.62 o 
  -1   7  12       37.42       30.45      2.29 o 
   0   7  12        1.51        1.29      1.53 o 
   1   7  12       13.54       11.93      1.85 o 
   2   7  12       39.07       44.85      2.62 o 
   3   7  12        6.07        9.61      1.94 o 
   4   7  12        0.21       -1.00      1.94 o 
  -6   8  12        7.86        8.29      1.91 o 
  -5   8  12        1.10        1.26      1.76 o 
  -4   8  12       40.76       37.65      2.70 o 
  -3   8  12        0.01       -0.88      1.50 o 
  -2   8  12       15.18       13.84      1.88 o 
  -1   8  12        0.00        2.73      1.41 o 
   0   8  12        0.15        1.76      1.59 o 
   1   8  12        0.77        2.20      1.70 o 
   2   8  12        3.76       -0.41      1.70 o 
   3   8  12        0.36        1.85      1.68 o 
  -5   9  12        1.11        3.32      1.85 o 
  -4   9  12        2.61        0.06      1.76 o 
  -3   9  12       28.43       34.39      2.67 o 
  -2   9  12       13.18       15.17      1.94 o 
  -1   9  12       11.41       15.70      1.97 o 
   0   9  12       38.48       34.27      2.62 o 
   1   9  12       26.75       27.25      2.38 o 
   2   9  12       21.64       20.43      2.23 o 
  -4  10  12       17.38       20.63      2.38 o 
  -3  10  12        9.44        8.96      1.97 o 
  -2  10  12       34.94       30.30      2.44 o 
  -1  10  12        5.36        8.02      1.97 o 
   0  10  12        1.26        3.67      1.85 o 
   1  10  12        0.38        0.47      1.82 o 
  -1 -12  13        2.70        1.65      2.38 o 
   0 -12  13        8.21       10.20      2.32 o 
   1 -12  13        0.30       -1.59      2.12 o 
   2 -12  13       19.61       22.16      2.91 o 
   3 -12  13        3.89        7.79      2.88 o 
  -2 -11  13        2.11        2.61      1.61 o 
  -1 -11  13        7.33        7.02      2.44 o 
   0 -11  13        0.02       -0.88      2.18 o 
   1 -11  13        1.46        0.62      1.94 o 
   2 -11  13        1.52        4.97      2.41 o 
   3 -11  13       11.21       14.31      2.70 o 
   4 -11  13        1.43        1.88      3.03 o 
  -3 -10  13        5.00        3.20      2.48 o 
  -2 -10  13       14.36       14.87      1.84 o 
  -1 -10  13       29.73       28.01      2.01 o 
   0 -10  13        3.53        3.18      1.39 o 
   1 -10  13       24.69       17.75      2.44 o 
   2 -10  13        0.13        3.91      2.09 o 
   3 -10  13       16.38       16.61      2.67 o 
   4 -10  13       11.88       12.52      2.97 o 
   5 -10  13        3.21       -3.00      2.76 o 
  -4  -9  13        2.57        0.08      1.60 o 
  -3  -9  13        3.10        4.32      1.63 o 
  -2  -9  13        3.05        4.92      1.61 o 
  -1  -9  13      129.60      139.57      3.97 o 
   0  -9  13       26.06       32.04      1.91 o 
   1  -9  13        1.61        2.05      1.42 o 
   2  -9  13        0.06        0.88      2.26 o 
   3  -9  13        0.33       -0.06      2.15 o 
   4  -9  13        7.70        7.88      2.73 o 
   5  -9  13        2.00        2.15      2.62 o 
   6  -9  13        0.00       -0.56      2.73 o 
  -5  -8  13       14.79       21.85      2.15 o 
  -4  -8  13        0.07        0.07      1.58 o 
  -3  -8  13        9.75        9.47      3.53 o 
  -2  -8  13      128.03      134.27      4.54 o 
  -1  -8  13        4.96       10.37      2.09 o 
   0  -8  13        2.64        4.20      1.41 o 
   1  -8  13        9.02       10.93      2.31 o 
   2  -8  13        0.02       -0.73      2.12 o 
   3  -8  13        4.43        0.06      1.97 o 
   4  -8  13        0.02       -0.53      2.00 o 
   5  -8  13        0.26       -1.56      2.35 o 
   6  -8  13        0.01        1.70      2.76 o 
  -5  -7  13        3.80        4.61      1.74 o 
  -4  -7  13        0.17       -0.69      1.60 o 
  -3  -7  13        8.83       11.14      2.29 o 
  -2  -7  13       37.73       36.15      2.13 o 
  -1  -7  13       63.92       66.28      2.58 o 
   0  -7  13       55.57       43.83      2.04 o 
   1  -7  13       26.94       25.29      1.68 o 
   2  -7  13        8.31       13.95      1.49 o 
   3  -7  13       42.83       41.33      3.44 o 
   4  -7  13        1.94       -0.88      2.12 o 
   5  -7  13        0.18        0.15      2.06 o 
   6  -7  13        6.67        5.50      2.76 o 
  -6  -6  13        1.47        1.09      1.70 o 
  -5  -6  13       22.69       21.78      2.01 o 
  -4  -6  13        5.85        5.28      1.63 o 
  -3  -6  13       28.15       23.30      3.01 o 
  -2  -6  13       17.57       19.46      1.87 o 
  -1  -6  13       50.91       51.29      3.66 o 
   0  -6  13        9.22       10.35      1.32 o 
   1  -6  13        3.31        3.23      1.33 o 
   2  -6  13       23.87       20.56      1.60 o 
   3  -6  13       22.61       23.52      1.59 o 
   4  -6  13        0.30       -0.50      2.00 o 
   5  -6  13        0.01        0.41      2.26 o 
   6  -6  13        0.63       -1.97      2.47 o 
  -6  -5  13        8.50       11.26      2.56 o 
  -5  -5  13        1.46       -1.44      2.20 o 
  -4  -5  13       40.20       49.23      2.43 o 
  -3  -5  13       33.74       42.05      5.22 o 
  -2  -5  13      100.74       96.05      5.98 o 
  -1  -5  13        1.17       -0.97      1.22 o 
   0  -5  13       20.30       12.47      1.44 o 
   1  -5  13       99.62       94.05      2.95 o 
   2  -5  13        4.63        2.75      1.63 o 
   3  -5  13       82.58       86.61      2.24 o 
   4  -5  13        4.39        8.35      2.44 o 
   5  -5  13        7.31       15.02      2.65 o 
   6  -5  13       49.84       50.00      3.70 o 
   7  -5  13       29.09       25.25      3.41 o 
  -6  -4  13        0.51       -2.35      2.26 o 
  -5  -4  13        1.97        2.82      2.29 o 
  -4  -4  13       10.39       13.29      2.41 o 
  -3  -4  13       17.95       17.98      1.56 o 
  -2  -4  13       11.59       16.42      1.47 o 
  -1  -4  13       78.55       77.39      2.57 o 
   0  -4  13       49.45       51.05      2.32 o 
   1  -4  13       95.28       74.70      2.57 o 
   2  -4  13       39.58       46.55      1.65 o 
   3  -4  13        0.65        2.13      0.91 o 
   4  -4  13       34.31       35.40      1.94 o 
   5  -4  13        0.00        0.18      2.26 o 
   6  -4  13       15.41       13.43      1.72 o 
   7  -4  13        9.68       12.61      3.09 o 
  -7  -3  13        2.55        0.56      2.50 o 
  -6  -3  13        0.25        2.20      2.41 o 
  -5  -3  13        0.00        1.76      2.23 o 
  -4  -3  13       40.45       40.27      3.17 o 
  -3  -3  13       14.05       14.34      2.23 o 
  -2  -3  13       39.35       36.92      2.59 o 
  -1  -3  13       23.49       26.60      1.53 o 
   0  -3  13        1.76        3.24      1.31 o 
   1  -3  13       21.61       28.97      1.30 o 
   2  -3  13       12.00       14.95      1.12 o 
   3  -3  13        7.11        4.08      0.94 o 
   4  -3  13        7.38        9.89      1.44 o 
   5  -3  13        7.19        8.21      1.82 o 
   6  -3  13        0.01        0.13      1.44 o 
   7  -3  13        7.10        8.80      1.91 o 
  -7  -2  13        2.21        6.58      2.82 o 
  -6  -2  13        0.93        4.11      2.38 o 
  -5  -2  13        1.52        2.32      2.26 o 
  -4  -2  13       82.24       90.94      4.35 o 
  -3  -2  13       24.40       27.39      2.50 o 
  -2  -2  13      100.65      100.73      4.35 o 
  -1  -2  13        0.44        4.03      1.70 o 
   0  -2  13        0.75       -0.10      0.95 o 
   1  -2  13        9.33        9.23      0.92 o 
   2  -2  13        0.39        0.13      1.11 o 
   3  -2  13       11.14        8.89      1.29 o 
   4  -2  13        4.16        4.95      1.76 o 
   5  -2  13        5.08        0.63      1.43 o 
   6  -2  13        0.00       -0.61      1.50 o 
   7  -2  13        9.75       12.82      1.99 o 
  -7  -1  13        0.59        1.68      2.76 o 
  -6  -1  13        1.16       -2.62      2.29 o 
  -5  -1  13        0.93        4.82      2.29 o 
  -4  -1  13        5.33        2.03      2.09 o 
  -3  -1  13       30.13       33.10      2.73 o 
  -2  -1  13       57.96       57.84      3.29 o 
  -1  -1  13      149.31      131.53      5.00 o 
   0  -1  13      112.38      109.82      2.82 o 
   1  -1  13      140.65      126.60      3.18 o 
   2  -1  13       79.52       82.01      2.43 o 
   3  -1  13       31.65       32.98      1.76 o 
   4  -1  13        2.15        4.49      1.36 o 
   5  -1  13        9.09       12.10      1.57 o 
   6  -1  13        0.33       -0.44      2.95 o 
  -7   0  13        0.89        1.76      2.59 o 
  -6   0  13        4.75        2.76      2.41 o 
  -5   0  13       23.10       24.78      2.85 o 
  -4   0  13        7.37        5.94      2.20 o 
  -3   0  13       14.12       18.05      2.41 o 
  -2   0  13        1.51        1.26      1.85 o 
  -1   0  13        0.54       -0.50      0.92 o 
   0   0  13        5.29        5.41      1.01 o 
   1   0  13        5.68        4.64      1.04 o 
   2   0  13        0.63       -0.18      0.97 o 
   3   0  13       34.53       36.89      2.56 o 
   4   0  13       14.05       14.81      2.00 o 
   5   0  13        4.66        3.83      1.42 o 
   6   0  13        0.69        0.54      1.41 o 
  -7   1  13        0.81        2.47      2.62 o 
  -6   1  13       26.13       29.30      3.12 o 
  -5   1  13        3.47        6.88      2.41 o 
  -4   1  13      145.07      126.89      5.50 o 
  -3   1  13       55.91       44.03      3.29 o 
  -2   1  13       89.18       89.87      2.61 o 
  -1   1  13        4.42        6.13      1.26 o 
   0   1  13       93.87       90.08      2.60 o 
   1   1  13        5.00        7.07      1.76 o 
   2   1  13        6.75       13.49      1.76 o 
   3   1  13        1.40        0.41      1.62 o 
   4   1  13       12.74       16.93      2.12 o 
   5   1  13       13.97       11.49      2.18 o 
   6   1  13        3.68        2.59      2.12 o 
  -7   2  13        0.43       -3.67      2.56 o 
  -6   2  13        0.36        1.82      2.56 o 
  -5   2  13       10.38        9.46      2.56 o 
  -4   2  13        0.02        1.29      2.23 o 
  -3   2  13       12.17        5.70      1.22 o 
  -2   2  13        4.40        3.69      1.15 o 
  -1   2  13      177.74      179.34      4.26 o 
   0   2  13      195.99      208.50      8.35 o 
   1   2  13       28.56       15.89      3.09 o 
   2   2  13      540.06      589.69     16.40 o 
   3   2  13       10.32       17.64      1.82 o 
   4   2  13       17.57       17.46      1.94 o 
   5   2  13        5.35        6.79      2.03 o 
   6   2  13        0.01        0.21      2.12 o 
  -7   3  13        3.99        4.47      2.91 o 
  -6   3  13        0.02        1.12      2.56 o 
  -5   3  13        0.28        2.09      2.56 o 
  -4   3  13       49.78       47.35      3.76 o 
  -3   3  13       90.43      103.70      4.60 o 
  -2   3  13      382.64      373.96      8.00 o 
  -1   3  13       56.91       47.46      2.16 o 
   0   3  13        1.92        4.21      1.13 o 
   1   3  13        9.63        6.10      1.09 o 
   2   3  13        1.09        1.03      1.53 o 
   3   3  13       32.12       28.07      2.26 o 
   4   3  13        1.16        0.88      1.76 o 
   5   3  13        0.26       -1.06      1.94 o 
  -7   4  13        0.35        2.00      2.94 o 
  -6   4  13       16.87       25.31      3.47 o 
  -5   4  13        0.17       -0.24      2.59 o 
  -4   4  13        4.49        9.53      1.66 o 
  -3   4  13       21.49       16.92      1.87 o 
  -2   4  13        2.51        2.99      1.17 o 
  -1   4  13       57.12       55.66      2.17 o 
   0   4  13       73.31       86.24      4.78 o 
   1   4  13        0.01        0.56      1.29 o 
   2   4  13       20.55       23.04      2.12 o 
   3   4  13        3.21        4.97      1.56 o 
   4   4  13        2.43        2.59      1.85 o 
   5   4  13        0.08       -1.26      1.94 o 
  -6   5  13        0.94        1.47      2.85 o 
  -5   5  13       15.89       15.49      1.61 o 
  -4   5  13       18.62       13.26      1.88 o 
  -3   5  13        0.85        2.28      1.50 o 
  -2   5  13        2.10        1.83      1.22 o 
  -1   5  13        0.00        2.54      1.16 o 
   0   5  13        1.36        2.78      1.23 o 
   1   5  13       70.63       57.99      2.94 o 
   2   5  13        3.84        3.44      1.50 o 
   3   5  13        0.08       -2.03      1.65 o 
   4   5  13        1.89        2.73      1.70 o 
   5   5  13        0.77        2.18      2.06 o 
  -5   6  13        3.16        4.67      1.70 o 
  -4   6  13        0.31       -1.50      1.50 o 
  -3   6  13       53.70       53.73      2.79 o 
  -2   6  13       14.61       13.78      3.44 o 
  -1   6  13       17.24       18.35      1.57 o 
   0   6  13       39.99       42.07      2.09 o 
   1   6  13       76.63       87.65      3.70 o 
   2   6  13        1.66       -0.21      1.76 o 
   3   6  13        0.19       -0.29      1.76 o 
   4   6  13       18.17       18.61      2.35 o 
  -5   7  13        6.08        6.85      1.97 o 
  -4   7  13       26.04       33.07      2.38 o 
  -3   7  13        1.74       -0.38      1.56 o 
  -2   7  13        2.05        5.47      1.68 o 
  -1   7  13        8.79       10.14      1.79 o 
   0   7  13       15.69       11.82      1.73 o 
   1   7  13       16.09       21.28      1.94 o 
   2   7  13       22.86       32.48      2.47 o 
   3   7  13        2.69        0.12      1.62 o 
  -5   8  13       15.93       19.22      2.23 o 
  -4   8  13       13.19        7.91      1.82 o 
  -3   8  13       31.56       25.25      2.23 o 
  -2   8  13        4.33        6.55      1.76 o 
  -1   8  13      113.77      102.43      4.11 o 
   0   8  13        0.61        0.38      1.70 o 
   1   8  13        2.87        2.41      1.76 o 
   2   8  13        0.52        2.50      1.85 o 
  -4   9  13        2.44        2.70      1.79 o 
  -3   9  13        0.04       -0.15      1.47 o 
  -2   9  13        7.42        3.70      1.76 o 
  -1   9  13        1.66        0.41      1.70 o 
   0   9  13        7.77        2.00      1.79 o 
   1   9  13        3.53        4.50      1.91 o 
  -1 -11  14        0.32        0.99      1.65 o 
   0 -11  14        2.38        3.76      2.44 o 
   1 -11  14        4.99        7.23      2.53 o 
   2 -11  14        7.77        9.58      2.35 o 
   3 -11  14       13.36       11.35      3.06 o 
  -3 -10  14        5.21        5.93      1.80 o 
  -2 -10  14        8.98        4.99      1.74 o 
  -1 -10  14       16.05       25.12      2.00 o 
   0 -10  14        1.24        1.13      2.70 o 
   1 -10  14        3.53        6.44      2.35 o 
   2 -10  14        1.61        2.35      2.44 o 
   3 -10  14        7.82        5.91      2.76 o 
   4 -10  14        8.31        9.17      3.14 o 
  -3  -9  14        5.93        8.91      1.85 o 
  -2  -9  14        3.14        2.68      1.61 o 
  -1  -9  14      118.24      133.42      3.94 o 
   0  -9  14       51.26       51.30      2.47 o 
   1  -9  14        0.64        1.65      2.00 o 
   2  -9  14        3.05        5.26      2.47 o 
   3  -9  14        5.85       -0.24      2.65 o 
   4  -9  14        1.07        1.18      2.76 o 
   5  -9  14        7.92        8.05      2.94 o 
  -4  -8  14        0.04        0.65      2.38 o 
  -3  -8  14        4.43        6.24      1.78 o 
  -2  -8  14        7.36       13.97      1.83 o 
  -1  -8  14       34.63       37.45      2.11 o 
   0  -8  14       26.23       20.86      1.77 o 
   1  -8  14       13.89       13.94      1.81 o 
   2  -8  14       39.40       35.06      2.15 o 
   3  -8  14        1.72        0.24      2.47 o 
   4  -8  14        1.80        2.76      2.65 o 
   5  -8  14        0.68       -4.17      2.59 o 
  -5  -7  14        0.50        0.04      1.73 o 
  -4  -7  14        5.36        7.61      1.81 o 
  -3  -7  14        3.02       -0.45      1.64 o 
  -2  -7  14        0.15        0.60      1.51 o 
  -1  -7  14       18.56       20.51      1.78 o 
   0  -7  14        2.22        3.11      1.41 o 
   1  -7  14        0.02       -1.37      1.34 o 
   2  -7  14       25.03       33.62      2.00 o 
   3  -7  14       18.55       23.66      2.88 o 
   4  -7  14        8.53        9.58      2.59 o 
   5  -7  14       11.01       11.82      2.79 o 
   6  -7  14        1.41        1.38      2.73 o 
  -5  -6  14       13.56       15.61      2.88 o 
  -4  -6  14       31.30       35.50      2.28 o 
  -3  -6  14        4.97        1.75      1.50 o 
  -2  -6  14        9.29        9.92      1.59 o 
  -1  -6  14        2.80        0.03      1.36 o 
   0  -6  14       32.49       25.45      1.81 o 
   1  -6  14        0.91       -0.83      1.30 o 
   2  -6  14       50.57       44.51      2.23 o 
   3  -6  14       17.30       21.84      1.81 o 
   4  -6  14       11.12        6.61      2.15 o 
   5  -6  14        1.56       -0.09      2.41 o 
   6  -6  14        0.24        1.47      2.67 o 
  -5  -5  14        0.08        1.76      2.41 o 
  -4  -5  14        0.21       -1.09      2.26 o 
  -3  -5  14        2.50        3.06      2.26 o 
  -2  -5  14       17.08       18.99      1.66 o 
  -1  -5  14        0.45        0.71      1.36 o 
   0  -5  14       75.61       86.57      3.34 o 
   1  -5  14       30.93       30.99      1.84 o 
   2  -5  14       76.09       75.63      2.68 o 
   3  -5  14       28.52       26.79      1.42 o 
   4  -5  14       26.80       23.15      1.76 o 
   5  -5  14       19.40       16.93      2.82 o 
   6  -5  14       17.92       12.49      2.94 o 
  -6  -4  14        1.29        2.03      2.59 o 
  -5  -4  14        0.08        1.94      2.41 o 
  -4  -4  14       12.32       14.55      2.56 o 
  -3  -4  14       21.97       20.34      2.35 o 
  -2  -4  14        7.49        5.03      2.12 o 
  -1  -4  14       55.31       66.16      3.62 o 
   0  -4  14       52.53       56.03      2.66 o 
   1  -4  14       41.36       48.97      2.26 o 
   2  -4  14      119.42      109.96      3.32 o 
   3  -4  14        4.05        3.00      1.02 o 
   4  -4  14        0.07        0.47      1.38 o 
   5  -4  14        3.18       -0.61      1.50 o 
   6  -4  14       16.68       24.77      2.13 o 
  -6  -3  14        1.59        0.09      2.56 o 
  -5  -3  14        0.82        4.79      2.50 o 
  -4  -3  14        2.47        3.32      2.32 o 
  -3  -3  14      100.07      105.93      4.70 o 
  -2  -3  14       13.82       11.99      2.00 o 
  -1  -3  14       65.52       69.16      3.56 o 
   0  -3  14       70.90       70.63      3.53 o 
   1  -3  14       42.34       34.88      2.57 o 
   2  -3  14       25.98       22.17      1.27 o 
   3  -3  14       15.48       13.02      1.14 o 
   4  -3  14        4.09        5.04      1.54 o 
   5  -3  14        3.24        3.27      1.59 o 
   6  -3  14        0.08        0.05      1.64 o 
  -6  -2  14        4.06        8.14      2.67 o 
  -5  -2  14        4.45        3.94      2.41 o 
  -4  -2  14       42.38       46.97      3.44 o 
  -3  -2  14       29.36       24.22      2.65 o 
  -2  -2  14       71.20       88.29      4.17 o 
  -1  -2  14       66.96       70.39      3.59 o 
   0  -2  14       29.54       29.51      2.35 o 
   1  -2  14       67.48       94.99      2.72 o 
   2  -2  14       65.12       81.68      3.60 o 
   3  -2  14       15.69       20.90      1.53 o 
   4  -2  14        2.20        3.67      1.39 o 
   5  -2  14        3.08        2.00      1.51 o 
   6  -2  14        0.01       -1.99      1.67 o 
  -6  -1  14       21.55       27.60      3.20 o 
  -5  -1  14        5.28        6.58      2.44 o 
  -4  -1  14        0.12        2.03      2.26 o 
  -3  -1  14        1.46       -1.09      2.06 o 
  -2  -1  14        1.06       -0.82      1.91 o 
  -1  -1  14        0.01        2.06      1.88 o 
   0  -1  14        9.11       12.45      1.25 o 
   1  -1  14        3.69        6.47      1.12 o 
   2  -1  14        4.98        6.16      1.85 o 
   3  -1  14        0.09       -0.47      1.68 o 
   4  -1  14        0.99       -1.76      1.79 o 
   5  -1  14        1.41       -0.41      2.03 o 
   6  -1  14        1.12       -0.25      1.68 o 
  -6   0  14        1.53        0.94      2.59 o 
  -5   0  14        6.78        8.11      2.50 o 
  -4   0  14       32.34       31.86      3.00 o 
  -3   0  14       47.62       54.93      3.62 o 
  -2   0  14       36.29       36.12      3.00 o 
  -1   0  14        2.66        3.91      1.88 o 
   0   0  14       10.49       10.62      1.19 o 
   1   0  14       20.70       28.04      1.58 o 
   2   0  14        7.37       13.11      1.82 o 
   3   0  14        2.33        3.82      1.76 o 
   4   0  14        3.95        2.29      1.91 o 
   5   0  14        2.96        8.96      2.20 o 
   6   0  14        0.14       -1.15      2.18 o 
  -6   1  14        2.46        0.76      2.53 o 
  -5   1  14        8.25       10.85      2.70 o 
  -4   1  14        4.62        2.67      2.38 o 
  -3   1  14       27.64       25.07      2.76 o 
  -2   1  14        0.88        1.15      2.06 o 
  -1   1  14       92.07       81.84      2.53 o 
   0   1  14       99.21      105.44      5.08 o 
   1   1  14       33.93       32.48      1.74 o 
   2   1  14        0.46       -2.94      1.47 o 
   3   1  14       55.28       54.79      3.06 o 
   4   1  14       37.68       36.18      2.67 o 
   5   1  14        1.15        2.91      2.09 o 
  -6   2  14        0.86       -0.03      2.67 o 
  -5   2  14       22.84       31.04      3.35 o 
  -4   2  14        1.86        4.17      2.44 o 
  -3   2  14       23.01       27.86      2.94 o 
  -2   2  14        7.66       10.54      1.29 o 
  -1   2  14       60.95       67.31      2.41 o 
   0   2  14        2.14        0.59      1.11 o 
   1   2  14       34.12       42.09      1.89 o 
   2   2  14       13.71       10.23      1.88 o 
   3   2  14        2.64        0.18      1.70 o 
   4   2  14        0.66       -0.41      1.82 o 
   5   2  14        0.33       -0.85      2.00 o 
  -6   3  14        7.54        5.03      2.91 o 
  -5   3  14       34.90       32.95      3.47 o 
  -4   3  14       25.70       26.16      3.06 o 
  -3   3  14      262.03      263.07      6.00 o 
  -2   3  14      174.57      195.58      4.73 o 
  -1   3  14       11.96       10.14      1.30 o 
   0   3  14        3.61        1.75      2.54 o 
   1   3  14       28.30       30.30      2.35 o 
   2   3  14        9.16        7.32      1.82 o 
   3   3  14        0.00        0.06      1.73 o 
   4   3  14        1.11       -2.53      1.79 o 
   5   3  14        0.38       -1.73      2.00 o 
  -6   4  14        7.12        6.58      3.00 o 
  -5   4  14        0.01        3.32      2.73 o 
  -4   4  14       10.00        9.99      2.73 o 
  -3   4  14       62.71       60.42      3.81 o 
  -2   4  14       67.82       61.96      2.41 o 
  -1   4  14        1.79        0.82      1.26 o 
   0   4  14      138.24      142.37     11.57 o 
   1   4  14        2.82        4.09      1.70 o 
   2   4  14        0.18       -0.21      1.70 o 
   3   4  14       15.69       15.28      2.15 o 
   4   4  14        0.63        0.06      1.91 o 
  -5   5  14        1.53       -1.79      2.76 o 
  -4   5  14        0.00        0.70      1.62 o 
  -3   5  14        0.01       -0.52      2.18 o 
  -2   5  14       17.66       19.92      1.63 o 
  -1   5  14       63.49       63.49      6.08 o 
   0   5  14       18.47       29.24      1.74 o 
   1   5  14        8.68        3.64      1.76 o 
   2   5  14       15.60       18.11      2.15 o 
   3   5  14       12.13        7.23      2.03 o 
   4   5  14        0.15        0.21      1.97 o 
  -5   6  14        1.09        0.47      3.03 o 
  -4   6  14        2.87        3.66      1.79 o 
  -3   6  14        0.07       -0.77      1.30 o 
  -2   6  14       11.25        8.62      1.45 o 
  -1   6  14        3.97        6.22      1.36 o 
   0   6  14        4.36        0.06      1.65 o 
   1   6  14       25.96       32.68      2.47 o 
   2   6  14        2.64        3.79      1.85 o 
   3   6  14        0.04        4.11      1.97 o 
  -4   7  14        5.10        9.70      1.91 o 
  -3   7  14       17.62       18.92      2.54 o 
  -2   7  14        0.78        0.46      1.41 o 
  -1   7  14       24.18       24.54      3.35 o 
   0   7  14        1.42        1.03      1.76 o 
   1   7  14        0.23       -1.23      1.68 o 
   2   7  14        6.93        7.08      2.03 o 
  -3   8  14        0.88       -1.76      1.65 o 
  -2   8  14       29.52       28.63      2.38 o 
  -1   8  14        1.93        3.29      1.79 o 
   0   8  14        0.92        2.00      1.82 o 
   1   8  14        0.47        3.76      1.70 o 
  -1 -10  15        2.51        2.27      1.71 o 
   0 -10  15        0.23       -1.23      1.65 o 
   1 -10  15       19.34       16.78      2.70 o 
   2 -10  15       19.82       24.10      2.76 o 
   3 -10  15       13.93       15.23      2.88 o 
  -2  -9  15        1.39        2.90      2.13 o 
  -1  -9  15        3.65        3.91      1.64 o 
   0  -9  15       30.20       28.07      2.03 o 
   1  -9  15        1.05        0.38      1.54 o 
   2  -9  15        0.00        4.06      2.47 o 
   3  -9  15        0.17        1.18      2.65 o 
   4  -9  15        0.04        0.65      2.97 o 
  -3  -8  15        1.63        2.27      1.78 o 
  -2  -8  15        6.21        2.27      1.70 o 
  -1  -8  15       18.66       20.33      1.92 o 
   0  -8  15       26.28       34.19      2.15 o 
   1  -8  15        0.27       -0.45      1.47 o 
   2  -8  15        9.70        9.18      1.69 o 
   3  -8  15        0.01       -0.26      2.62 o 
   4  -8  15        0.19        1.23      2.70 o 
  -4  -7  15        1.59        1.59      2.67 o 
  -3  -7  15       32.18       34.72      2.36 o 
  -2  -7  15       74.62       84.07      3.51 o 
  -1  -7  15        2.91        1.01      1.51 o 
   0  -7  15       10.95       10.25      1.66 o 
   1  -7  15        6.55        5.82      1.53 o 
   2  -7  15        2.22        2.71      1.51 o 
   3  -7  15        1.37        1.44      2.47 o 
   4  -7  15        9.32       12.02      2.88 o 
   5  -7  15        0.33       -1.35      2.62 o 
  -4  -6  15        1.97        3.12      2.59 o 
  -3  -6  15        9.11       11.85      2.44 o 
  -2  -6  15        6.32        6.88      2.23 o 
  -1  -6  15       49.80       53.89      2.55 o 
   0  -6  15        2.68        1.48      1.43 o 
   1  -6  15        6.84        7.79      1.60 o 
   2  -6  15        3.24        2.57      1.44 o 
   3  -6  15        2.52        4.75      2.07 o 
   4  -6  15        3.86        0.85      2.35 o 
   5  -6  15        1.62        5.11      2.62 o 
  -5  -5  15        0.47       -1.91      2.53 o 
  -4  -5  15        0.26        4.41      2.56 o 
  -3  -5  15        0.18       -2.97      2.29 o 
  -2  -5  15       37.05       41.21      3.29 o 
  -1  -5  15       44.53       50.35      3.59 o 
   0  -5  15        3.91        7.86      1.46 o 
   1  -5  15        5.67        9.25      1.59 o 
   2  -5  15       20.48       16.96      3.17 o 
   3  -5  15       79.70       77.95      2.89 o 
   4  -5  15        0.02        0.46      1.50 o 
   5  -5  15        0.83       -0.50      2.53 o 
  -5  -4  15        0.01       -1.38      2.53 o 
  -4  -4  15        0.17       -0.09      2.38 o 
  -3  -4  15       24.44       25.19      2.85 o 
  -2  -4  15        0.02        2.09      2.26 o 
  -1  -4  15       26.61       19.31      2.59 o 
   0  -4  15        0.01       -0.21      2.12 o 
   1  -4  15       34.84       37.33      3.03 o 
   2  -4  15        1.60       -0.45      1.40 o 
   3  -4  15        4.17        5.70      1.48 o 
   4  -4  15        7.11        9.54      1.65 o 
   5  -4  15        0.60        0.98      1.59 o 
  -5  -3  15        1.20        0.68      2.41 o 
  -4  -3  15       16.87       17.81      2.62 o 
  -3  -3  15       15.43       20.72      2.62 o 
  -2  -3  15       49.21       46.67      3.38 o 
  -1  -3  15        4.97        3.94      2.26 o 
   0  -3  15       70.53       71.66      3.73 o 
   1  -3  15        2.98        5.11      2.20 o 
   2  -3  15        0.07        0.41      1.82 o 
   3  -3  15        3.45        7.44      2.12 o 
   4  -3  15        8.71       10.02      1.60 o 
   5  -3  15        0.34       -1.21      1.55 o 
  -5  -2  15       11.75       12.96      2.79 o 
  -4  -2  15        0.64        1.09      2.35 o 
  -3  -2  15       26.28       26.75      2.85 o 
  -2  -2  15       11.79        9.73      2.32 o 
  -1  -2  15       71.14       66.60      3.67 o 
   0  -2  15       20.50       14.43      2.18 o 
   1  -2  15        9.67        5.94      2.09 o 
   2  -2  15        0.57       -0.69      1.17 o 
   3  -2  15        1.13        1.12      1.82 o 
   4  -2  15       15.68       17.99      2.41 o 
   5  -2  15        0.10       -2.59      2.09 o 
  -6  -1  15       16.16       17.58      3.06 o 
  -5  -1  15        1.26       -1.06      2.38 o 
  -4  -1  15        1.92        1.18      2.32 o 
  -3  -1  15        0.96        7.05      2.41 o 
  -2  -1  15        2.92        5.61      2.23 o 
  -1  -1  15       40.14       54.82      3.41 o 
   0  -1  15        4.62        5.94      2.15 o 
   1  -1  15      125.64      145.44      3.69 o 
   2  -1  15        4.74        5.14      1.79 o 
   3  -1  15       26.21       27.42      2.41 o 
   4  -1  15        5.38        4.32      2.00 o 
   5  -1  15        0.10       -0.62      2.18 o 
  -6   0  15       12.58        9.38      2.88 o 
  -5   0  15        6.21        5.35      2.67 o 
  -4   0  15        9.42        7.85      2.56 o 
  -3   0  15        3.43        4.20      2.29 o 
  -2   0  15       25.18       21.49      2.62 o 
  -1   0  15       29.07       22.04      2.47 o 
   0   0  15        4.30        6.86      3.45 o 
   1   0  15       13.57       17.51      1.42 o 
   2   0  15        3.21        2.97      1.85 o 
   3   0  15        1.29        0.91      1.88 o 
   4   0  15       20.93       24.25      2.53 o 
   5   0  15        3.50        5.17      2.00 o 
  -6   1  15        3.86        3.85      2.79 o 
  -5   1  15        0.96        2.03      2.53 o 
  -4   1  15        9.24       10.79      2.70 o 
  -3   1  15        8.17       12.02      2.59 o 
  -2   1  15       10.25       12.08      2.47 o 
  -1   1  15       45.92       47.32      3.29 o 
   0   1  15        0.29       -0.20      1.16 o 
   1   1  15        0.02       -2.34      1.17 o 
   2   1  15       18.99       19.05      2.12 o 
   3   1  15       10.13        9.96      2.03 o 
   4   1  15        3.43        3.73      1.97 o 
   5   1  15        0.06        2.94      2.23 o 
  -5   2  15        0.62        1.15      2.70 o 
  -4   2  15        0.13        1.82      2.53 o 
  -3   2  15       57.37       50.85      3.79 o 
  -2   2  15        0.10        3.70      2.26 o 
  -1   2  15        7.64        7.50      1.62 o 
   0   2  15        4.38        7.62      1.35 o 
   1   2  15        0.06        1.88      1.79 o 
   2   2  15        0.11       -0.85      1.65 o 
   3   2  15        0.07       -0.03      1.79 o 
   4   2  15        1.29        0.88      1.73 o 
  -5   3  15       12.11       11.49      2.97 o 
  -4   3  15       18.57       32.15      3.35 o 
  -3   3  15        2.94        3.26      2.47 o 
  -2   3  15        9.08        9.59      1.48 o 
  -1   3  15        0.80       -0.59      1.26 o 
   0   3  15        0.09        2.33      1.69 o 
   1   3  15        0.72        1.44      1.70 o 
   2   3  15        0.39       -0.44      1.76 o 
   3   3  15        2.33        0.68      1.88 o 
   4   3  15        0.06        1.47      2.03 o 
  -5   4  15       15.58       16.93      3.20 o 
  -4   4  15       12.30        9.32      2.91 o 
  -3   4  15       17.38       16.08      2.88 o 
  -2   4  15        2.02        5.18      1.79 o 
  -1   4  15        8.93        8.90      1.40 o 
   0   4  15        0.79       -0.99      1.25 o 
   1   4  15        2.42        1.38      1.73 o 
   2   4  15        0.01        0.32      1.79 o 
   3   4  15        1.21        0.65      1.88 o 
  -4   5  15        8.44       10.49      3.03 o 
  -3   5  15        0.91        0.12      1.47 o 
  -2   5  15        3.25        2.93      1.37 o 
  -1   5  15        5.28        9.86      1.47 o 
   0   5  15       24.32       18.40      2.15 o 
   1   5  15       14.29       10.40      2.03 o 
   2   5  15        5.31        7.32      2.00 o 
   3   5  15        0.17       -1.21      2.00 o 
  -4   6  15        2.25        3.24      1.50 o 
  -3   6  15        1.09        0.07      1.40 o 
  -2   6  15        0.37        1.91      1.44 o 
  -1   6  15        0.41        0.19      1.54 o 
   0   6  15        0.09       -0.47      1.73 o 
   1   6  15        0.01        0.03      1.79 o 
   2   6  15        1.79        4.97      1.76 o 
  -3   7  15       14.17       15.49      1.75 o 
  -2   7  15        9.73        8.65      1.55 o 
  -1   7  15       15.51       13.17      2.06 o 
   0   7  15        0.05       -2.65      1.76 o 
  -1  -9  16       14.30       13.74      2.60 o 
   0  -9  16        5.09        9.43      2.31 o 
   1  -9  16       13.07       18.43      2.87 o 
   2  -9  16        1.69       -0.12      2.56 o 
  -2  -8  16       11.93       13.80      1.96 o 
  -1  -8  16        9.82        9.63      1.81 o 
   0  -8  16        6.12        8.05      2.28 o 
   1  -8  16        7.91        7.19      1.72 o 
   2  -8  16        0.13        0.84      1.72 o 
   3  -8  16        9.24        7.44      2.97 o 
  -3  -7  16        7.25        4.29      2.94 o 
  -2  -7  16        4.79        6.20      2.82 o 
  -1  -7  16        2.02        1.35      2.59 o 
   0  -7  16        0.61        0.73      2.62 o 
   1  -7  16        3.72        5.09      1.64 o 
   2  -7  16        0.82        3.11      1.69 o 
   3  -7  16        0.11       -0.38      2.62 o 
   4  -7  16        1.35       -0.94      2.73 o 
  -3  -6  16        3.49        6.20      2.88 o 
  -2  -6  16       37.30       44.18      3.67 o 
  -1  -6  16       10.93       13.49      2.82 o 
   0  -6  16        4.96        4.56      2.47 o 
   1  -6  16        0.82       -0.36      1.65 o 
   2  -6  16       15.09       12.29      1.71 o 
   3  -6  16        0.64        0.92      1.70 o 
   4  -6  16       17.06       18.16      3.00 o 
  -4  -5  16       14.45       16.11      3.03 o 
  -3  -5  16        7.57        6.97      2.76 o 
  -2  -5  16        0.46        0.59      2.59 o 
  -1  -5  16       18.96       18.63      2.88 o 
   0  -5  16        1.73        1.32      2.62 o 
   1  -5  16        0.03       -0.35      2.35 o 
   2  -5  16       16.91       20.46      2.44 o 
   3  -5  16        4.17        5.26      2.47 o 
   4  -5  16        0.02       -0.24      2.44 o 
  -4  -4  16        5.57        6.11      2.70 o 
  -3  -4  16        3.98        1.47      2.47 o 
  -2  -4  16        2.24        2.06      2.47 o 
  -1  -4  16       12.76       14.17      2.59 o 
   0  -4  16        1.20        4.73      2.35 o 
   1  -4  16        8.69        5.76      2.44 o 
   2  -4  16        1.60        2.12      2.03 o 
   4  -4  16        5.35        6.29      2.44 o 
  -4  -3  16        1.02        2.79      2.53 o 
  -3  -3  16        0.09        2.38      2.44 o 
  -2  -3  16       31.59       37.80      3.12 o 
  -1  -3  16        0.00        3.09      2.29 o 
   0  -3  16       56.98       57.58      3.56 o 
   1  -3  16        0.02       -0.79      2.23 o 
   2  -3  16       17.33       19.60      2.56 o 
   3  -3  16        9.81       10.29      2.12 o 
   4  -3  16        1.51       -2.03      2.06 o 
  -5  -2  16        1.16        4.11      2.76 o 
  -4  -2  16        0.40        1.18      2.47 o 
  -3  -2  16        4.81        2.29      2.44 o 
  -2  -2  16        2.46        6.67      2.41 o 
  -1  -2  16        0.24        3.00      2.23 o 
   0  -2  16       28.36       35.01      2.97 o 
   1  -2  16        0.08        0.53      2.18 o 
   3  -2  16       15.20       18.72      2.29 o 
   4  -2  16        0.02       -2.09      2.29 o 
  -5  -1  16        1.31        0.09      2.53 o 
  -4  -1  16        8.73        8.20      2.32 o 
  -3  -1  16        3.84       -1.15      2.32 o 
  -2  -1  16        0.40        0.35      2.23 o 
  -1  -1  16        0.88        1.79      2.18 o 
   0  -1  16        0.44       -0.53      1.97 o 
   1  -1  16        4.65        0.38      2.06 o 
   2  -1  16        3.44        4.50      2.03 o 
   3  -1  16        2.89        3.59      2.00 o 
   4  -1  16        1.41       -0.29      2.03 o 
  -5   0  16       12.11       11.87      2.97 o 
  -4   0  16       20.84       28.86      3.17 o 
  -3   0  16        0.01        1.35      2.38 o 
  -2   0  16      110.12      108.52      4.91 o 
  -1   0  16       27.86       23.81      2.65 o 
   0   0  16       41.46       40.18      3.03 o 
   1   0  16       14.81        8.80      1.73 o 
   2   0  16        7.36        7.14      2.09 o 
   3   0  16        0.00       -0.73      1.88 o 
   4   0  16        1.66        2.44      2.15 o 
  -5   1  16        0.75       -1.38      2.70 o 
  -4   1  16        3.38        5.29      2.73 o 
  -3   1  16        4.05        5.17      2.53 o 
  -2   1  16        5.26        7.91      2.41 o 
  -1   1  16        2.77        1.41      2.15 o 
   0   1  16       35.99       38.64      2.10 o 
   1   1  16       73.15       81.56      3.76 o 
   2   1  16       31.40       39.21      2.85 o 
   3   1  16        0.20       -0.71      2.09 o 
   4   1  16        2.65        1.41      2.09 o 
  -4   2  16        1.88        0.76      2.53 o 
  -3   2  16       15.43       23.90      3.06 o 
  -2   2  16       19.00       14.11      2.85 o 
  -1   2  16       49.33       55.02      3.67 o 
   0   2  16       67.26       72.87      5.31 o 
   1   2  16        2.50       -1.56      1.70 o 
   2   2  16        0.83        2.59      1.82 o 
   3   2  16        2.27       -1.06      1.94 o 
  -4   3  16        1.59        1.79      2.76 o 
  -3   3  16        4.80        9.43      2.73 o 
  -2   3  16        5.38        2.18      2.41 o 
  -1   3  16       16.28       13.46      1.82 o 
   0   3  16       53.43       62.69      2.42 o 
   1   3  16        0.28        0.18      1.94 o 
   2   3  16        6.95        9.02      2.06 o 
   3   3  16        0.70       -2.03      1.94 o 
  -4   4  16        0.01       -0.03      2.70 o 
  -3   4  16        5.07        5.73      2.76 o 
  -2   4  16        0.01        0.25      1.40 o 
  -1   4  16        0.61       -2.49      1.32 o 
   0   4  16        1.12       -0.85      1.91 o 
   1   4  16       19.57       18.49      2.26 o 
   2   4  16        9.39        8.99      2.09 o 
  -3   5  16        1.04       -0.35      2.59 o 
  -2   5  16       18.96       22.80      1.97 o 
  -1   5  16        3.12        1.83      1.51 o 
   0   5  16        3.70        4.64      1.91 o 
   1   5  16       10.30       13.34      2.15 o 
  -1  -7  17        1.36        0.44      2.79 o 
   0  -7  17        7.16        6.55      2.70 o 
   1  -7  17        0.00        1.53      2.41 o 
   2  -7  17        7.65        8.04      1.87 o 
  -2  -6  17        0.06        2.15      2.85 o 
  -1  -6  17        0.05        3.53      2.73 o 
   0  -6  17        6.58       12.05      2.85 o 
   1  -6  17       15.64       22.63      2.94 o 
   2  -6  17        0.97        2.00      2.38 o 
  -3  -5  17        0.30       -0.76      2.73 o 
  -2  -5  17        1.07        0.12      2.67 o 
  -1  -5  17        0.01        1.35      2.65 o 
   0  -5  17       23.17       21.16      2.97 o 
   1  -5  17        0.02        2.56      2.38 o 
   2  -5  17        0.00        0.15      2.09 o 
  -3  -4  17        0.10        0.12      2.62 o 
  -2  -4  17        0.98        2.26      2.62 o 
  -1  -4  17       42.34       47.23      3.79 o 
   0  -4  17        0.84        5.17      2.50 o 
   1  -4  17        0.56       -0.76      2.47 o 
   2  -4  17        0.48       -0.03      2.32 o 
  -3  -3  17        1.56        0.18      2.62 o 
  -2  -3  17       28.03       30.10      3.14 o 
  -1  -3  17        0.02        0.26      2.35 o 
   0  -3  17        2.23        5.94      2.47 o 
   1  -3  17        1.15       -0.38      2.44 o 
  -3  -2  17        3.75        2.00      2.59 o 
  -2  -2  17       15.71       16.20      2.79 o 
  -1  -2  17        0.15        0.76      2.53 o 
   0  -2  17       13.28       14.58      2.73 o 
   1  -2  17        0.05       -0.91      2.12 o 
  -3  -1  17       16.37       17.19      2.91 o 
  -2  -1  17        1.78        1.15      2.38 o 
  -1  -1  17       15.19       20.19      2.73 o 
   0  -1  17        4.44        2.18      2.20 o 
   1  -1  17        0.50       -2.12      2.03 o 
   3  -1  17        0.45        0.91      2.09 o 
  -3   0  17        2.85       -1.15      2.44 o 
  -2   0  17       11.75        9.82      2.59 o 
  -1   0  17        0.54       -2.79      2.18 o 
   0   0  17       11.07       10.05      2.53 o 
   2   0  17        0.03       -0.47      1.91 o 
   3   0  17        2.58        5.82      2.09 o 
  -3   1  17        1.76        5.47      2.94 o 
  -2   1  17        3.00        3.59      2.41 o 
  -1   1  17        1.34       -2.44      2.44 o 
   0   1  17       23.12       33.89      2.91 o 
   1   1  17       28.19       35.36      2.73 o 
   2   1  17        5.65        4.06      2.00 o 
  -3   2  17        7.92       10.93      2.91 o 
  -2   2  17       22.70       20.87      2.97 o 
  -1   2  17      109.02      118.51      5.29 o 
   0   2  17        8.07        9.17      2.50 o 
   1   2  17        3.04        1.97      1.91 o 
   2   2  17        4.50        3.85      2.00 o 
  -2   3  17        0.72       -0.97      2.53 o 
  -1   3  17        1.55       -0.82      2.35 o 
   0   3  17       12.10        9.02      2.06 o 
   1   3  17        0.33       -1.56      1.79 o 
  -1  -4  18        1.96        9.11      3.12 o 
   0  -4  18       14.88       26.36      3.38 o 
   1  -4  18        0.24        1.32      2.47 o 
  -1  -3  18       12.33       11.46      2.79 o 
   0  -3  18        0.50       -0.47      2.73 o 
   1  -3  18       10.29        8.96      2.79 o 
  -1  -2  18        2.53        2.59      2.53 o 
   0  -2  18        0.94       -1.44      2.59 o 
   1  -2  18        0.01       -0.76      2.29 o 
  -1  -1  18        3.62        0.94      2.50 o 
   0  -1  18        3.65        3.41      2.38 o 
  -1   0  18        3.84        3.29      2.70 o 
   0   0  18       12.70       18.90      2.88 o 
                                                 
